# Supplementary material for: Potato soup: analysis of cultivated potato gene bank populations reveals high diversity and little structure
Source: Front Plant Sci. 2024 Jul 18;15:1429279. doi: 10.3389/fpls.2024.1429279 (PMC11291250; doi:10.3389/fpls.2024.1429279)
Supplement: Supplementary file 1 [file DataSheet_1.zip]

Archive with 36 entries (35 files):
- SUPPLEMENTAL/
- __MACOSX/._SUPPLEMENTAL
- SUPPLEMENTAL/Supplemental_figure_2_private_alleles.jpg
- __MACOSX/SUPPLEMENTAL/._Supplemental_figure_2_private_alleles.jpg
- SUPPLEMENTAL/Supplemental_Table_6_tetraploid_rho.csv
- __MACOSX/SUPPLEMENTAL/._Supplemental_Table_6_tetraploid_rho.csv
- SUPPLEMENTAL/Supplemental_Figure_4_Tuttle_etal_1223.jpg
- __MACOSX/SUPPLEMENTAL/._Supplemental_Figure_4_Tuttle_etal_1223.jpg
- SUPPLEMENTAL/Supplemental_Table_8_GenoCore_subsets.xlsx
- __MACOSX/SUPPLEMENTAL/._Supplemental_Table_8_GenoCore_subsets.xlsx
- SUPPLEMENTAL/Supplemental_Table_3_ploidyresults_Tuttle.csv
- __MACOSX/SUPPLEMENTAL/._Supplemental_Table_3_ploidyresults_Tuttle.csv
- SUPPLEMENTAL/.DS_Store
- __MACOSX/SUPPLEMENTAL/._.DS_Store
- SUPPLEMENTAL/Supplemental_Table_5_rho_tetraploid_Tuttle.csv
- __MACOSX/SUPPLEMENTAL/._Supplemental_Table_5_rho_tetraploid_Tuttle.csv
- SUPPLEMENTAL/Supplemental_Figure_1_overlapTuttle.png
- __MACOSX/SUPPLEMENTAL/._Supplemental_Figure_1_overlapTuttle.png
- SUPPLEMENTAL/Supplemental_Table_9_CoreHunter_subsets.xlsx
- __MACOSX/SUPPLEMENTAL/._Supplemental_Table_9_CoreHunter_subsets.xlsx
- SUPPLEMENTAL/Supplemental_Table_4_final_list_of_samples_used_in_analysis.csv
- __MACOSX/SUPPLEMENTAL/._Supplemental_Table_4_final_list_of_samples_used_in_analysis.csv
- SUPPLEMENTAL/Supplemental_Table_5_Fst.csv
- __MACOSX/SUPPLEMENTAL/._Supplemental_Table_5_Fst.csv
- SUPPLEMENTAL/Supplemental_Table_2_bamcounts_Tuttle.csv
- __MACOSX/SUPPLEMENTAL/._Supplemental_Table_2_bamcounts_Tuttle.csv
- SUPPLEMENTAL/Supplemental_Table_7_diploid_rho.csv
- __MACOSX/SUPPLEMENTAL/._Supplemental_Table_7_diploid_rho.csv
- SUPPLEMENTAL/Set6_Dstats_1223.csv
- __MACOSX/SUPPLEMENTAL/._Set6_Dstats_1223.csv
- SUPPLEMENTAL/Supplemental_Figure_3_rho.jpg
- __MACOSX/SUPPLEMENTAL/._Supplemental_Figure_3_rho.jpg
- SUPPLEMENTAL/Supplemental_Table_1_Tuttle_list_of_samples_genotyped.csv
- __MACOSX/SUPPLEMENTAL/._Supplemental_Table_1_Tuttle_list_of_samples_genotyped.csv
- SUPPLEMENTAL/Suplemental_Figure_5_Tuttle.jpg
- __MACOSX/SUPPLEMENTAL/._Suplemental_Figure_5_Tuttle.jpg
