# Supplementary material for: Potato soup: analysis of cultivated potato gene bank populations reveals high diversity and little structure
Source: Front Plant Sci. 2024 Jul 18;15:1429279. doi: 10.3389/fpls.2024.1429279 (PMC11291250; doi:10.3389/fpls.2024.1429279)
Supplement: Supplementary file 1 [file DataSheet_1.zip › SUPPLEMENTAL/Supplemental_Table_6_tetraploid_rho.csv]

Population 1	Population 2	Rho	CI_2.75	CI_97.5	p-value
US/Canada(20)	Peru(20)	0.084	0.05105379	0.1601462	0.01
US/Canada(20)	Bolivia/Argentina/Uruguay(3)	0.181	0.091263961	0.347536	0.01
Peru(20)	Bolivia/Argentina/Uruguay(3)	0.06	-0.030632481	0.2418325	0.04
US/Canada(20)	Chile(13)	0.083	0.04299241	0.1588076	0.01
Peru(20)	Chile(13)	0.064	0.02333497	0.143065	0.01
Bolivia/Argentina/Uruguay(3)	Chile(13)	0.063	-0.04424763	0.2566476	0.129
US/Canada(20)	Mexico/Guatemala(10)	0.091	0.041296	0.183104	0.01
Peru(20)	Mexico/Guatemala(10)	0.039	0.01381071	0.1237893	0.01
Bolivia/Argentina/Uruguay(3)	Mexico/Guatemala(10)	0.15	0.03153855	0.3486614	0.04
Chile(13)	Mexico/Guatemala(10)	0.105	0.06158147	0.1858185	0.01
US/Canada(20)	Europe(20)	0.047	0.007041385	0.1153586	0.01
Peru(20)	Europe(20)	0.049	0.024646986	0.109353	0.01
Bolivia/Argentina/Uruguay(3)	Europe(20)	0.144	0.055596279	0.2918037	0.02
Chile(13)	Europe(20)	0.073	0.033557459	0.1396425	0.01
Mexico/Guatemala(10)	Europe(20)	0.04	0.012064103	0.1091359	0.02
US/Canada(20)	Brazil/Ecuador/Colombia(6)	0.085	-0.003768827	0.2451688	0.01
Peru(20)	Brazil/Ecuador/Colombia(6)	0.002	-0.071373455	0.1497735	0.356
Bolivia/Argentina/Uruguay(3)	Brazil/Ecuador/Colombia(6)	0.061	-0.098807494	0.3482075	0.099
Chile(13)	Brazil/Ecuador/Colombia(6)	0.063	-0.024101613	0.2239016	0.02
Mexico/Guatemala(10)	Brazil/Ecuador/Colombia(6)	0.027	-0.052001939	0.1766019	0.149
Europe(20)	Brazil/Ecuador/Colombia(6)	0.034	-0.051461938	0.1750619	0.03
US/Canada(20)	adg Peru(20)	0.228	0.199813714	0.31938629	0.01
Peru(20)	adg Peru(20)	0.083	0.053050666	0.16354933	0.01
Bolivia/Argentina/Uruguay(3)	adg Peru(20)	0.118	-0.003884112	0.30688411	0.03
Chile(13)	adg Peru(20)	0.153	0.113356105	0.24844389	0.01
Mexico/Guatemala(10)	adg Peru(20)	0.178	0.146402421	0.25699758	0.01
Europe(20)	adg Peru(20)	0.189	0.15015422	0.26764578	0.01
Brazil/Ecuador/Colombia(6)	adg Peru(20)	0.091	0.03267919	0.22572081	0.01
US/Canada(20)	Ecuador(17)	0.244	0.207612452	0.3203875	0.01
Peru(20)	Ecuador(17)	0.092	0.052581246	0.1642188	0.01
Bolivia/Argentina/Uruguay(3)	Ecuador(17)	0.12	0.018593365	0.2966066	0.02
Chile(13)	Ecuador(17)	0.16	0.105110191	0.2594898	0.01
Mexico/Guatemala(10)	Ecuador(17)	0.19	0.148509682	0.2642903	0.01
Europe(20)	Ecuador(17)	0.197	0.149803175	0.2673968	0.01
Brazil/Ecuador/Colombia(6)	Ecuador(17)	0.084	-0.001103659	0.2391037	0.01
adg Peru(20)	Ecuador(17)	0.022	-0.017552403	0.1071524	0.01
US/Canada(20)	Bolivia(20)	0.194	0.156166391	0.28103361	0.01
Peru(20)	Bolivia(20)	0.059	0.026279994	0.14932001	0.01
Bolivia/Argentina/Uruguay(3)	Bolivia(20)	0.067	-0.053602205	0.25080221	0.059
Chile(13)	Bolivia(20)	0.117	0.066880275	0.20411973	0.01
Mexico/Guatemala(10)	Bolivia(20)	0.14	0.094666342	0.22793366	0.01
Europe(20)	Bolivia(20)	0.154	0.104960469	0.23763953	0.01
Brazil/Ecuador/Colombia(6)	Bolivia(20)	0.06	-0.011160131	0.20576013	0.02
adg Peru(20)	Bolivia(20)	0.006	-0.021482334	0.07888233	0.188
Ecuador(17)	Bolivia(20)	0.027	-0.01024	0.11644	0.01
US/Canada(20)	Argentina/Chile(20)	0.202	0.125598957	0.29500104	0.01
Peru(20)	Argentina/Chile(20)	0.084	0.025043223	0.16895678	0.01
Bolivia/Argentina/Uruguay(3)	Argentina/Chile(20)	0.068	-0.069119065	0.27731906	0.05
Chile(13)	Argentina/Chile(20)	0.093	0.022583829	0.20701617	0.01
Mexico/Guatemala(10)	Argentina/Chile(20)	0.162	0.090668349	0.25973165	0.01
Europe(20)	Argentina/Chile(20)	0.165	0.091719222	0.25268078	0.01
Brazil/Ecuador/Colombia(6)	Argentina/Chile(20)	0.096	-0.000110594	0.24071059	0.01
adg Peru(20)	Argentina/Chile(20)	0.046	0.007230492	0.13196951	0.01
Ecuador(17)	Argentina/Chile(20)	0.072	0.022446595	0.1561534	0.01
Bolivia(20)	Argentina/Chile(20)	0.027	-0.022129937	0.07732994	0.01
US/Canada(20)	Colombia/Venezuela(14)	0.236	0.189705759	0.3210942	0.01
Peru(20)	Colombia/Venezuela(14)	0.096	0.051331104	0.1664689	0.01
Bolivia/Argentina/Uruguay(3)	Colombia/Venezuela(14)	0.105	0.011922077	0.2768779	0.03
Chile(13)	Colombia/Venezuela(14)	0.16	0.089559155	0.2728408	0.01
Mexico/Guatemala(10)	Colombia/Venezuela(14)	0.177	0.129321697	0.2552783	0.01
Europe(20)	Colombia/Venezuela(14)	0.194	0.1381812	0.2724188	0.01
Brazil/Ecuador/Colombia(6)	Colombia/Venezuela(14)	0.066	-0.029100471	0.2327005	0.01
adg Peru(20)	Colombia/Venezuela(14)	0.046	0.004472837	0.1213272	0.01
Ecuador(17)	Colombia/Venezuela(14)	0.008	-0.040505197	0.0961052	0.208
Bolivia(20)	Colombia/Venezuela(14)	0.036	-0.005362773	0.1341628	0.01
Argentina/Chile(20)	Colombia/Venezuela(14)	0.085	0.024384197	0.1816158	0.01
