# Supplementary material for: Potato soup: analysis of cultivated potato gene bank populations reveals high diversity and little structure
Source: Front Plant Sci. 2024 Jul 18;15:1429279. doi: 10.3389/fpls.2024.1429279 (PMC11291250; doi:10.3389/fpls.2024.1429279)
Supplement: Supplementary file 1 [file DataSheet_1.zip › SUPPLEMENTAL/Supplemental_Table_3_ploidyresults_Tuttle.csv]

Id	Allele Frequency based estimation	GBS2p(23 or 4)	GBS2p(234 or 5)	GBS2p(2 or 4)	Passport ploidy	taxa
AV_1	3	4	5	4	4	tbr
AV_10	4	4	4	4	4	tbr
AV_11	4	4	5	4	4	tbr
AV_12	3	4	4	4	4	tbr
AV_13	3	3	3	2	4	tbr
AV_15	4	4	5	4	4	tbr
AV_16	4	4	4	4	4	tbr
AV_17	5	4	4	4	4	tbr
AV_19	4	4	4	4	4	tbr
AV_20	4	3	5	4	4	tbr
AV_23	4	3	3	4	4	tbr
AV_24	5	4	5	4	4	tbr
AV_25	3	4	4	4	4	tbr
AV_26	3	4	4	4	4	tbr
AV_29	2	3	3	2	4	tbr
AV_3	4	4	4	4	4	tbr
AV_32	4	3	3	2	4	tbr
AV_35	4	4	4	4	4	tbr
AV_37	4	4	5	4	4	tbr
AV_38	5	3	5	2	4	tbr
AV_39	4	4	4	4	4	tbr
AV_4	4	4	4	4	4	tbr
AV_40	4	4	4	4	4	tbr
AV_42	4	3	5	2	4	tbr
AV_49	4	4	5	4	4	tbr
AV_50	4	4	4	4	4	tbr
AV_51	5	4	5	4	4	tbr
AV_55	2	3	3	2	4	tbr
AV_57	5	4	4	4	4	tbr
AV_58	4	4	4	4	4	tbr
AV_60	4	4	5	4	4	tbr
AV_61	4	4	4	4	4	tbr
AV_62	4	4	5	4	4	tbr
AV_64	4	4	4	4	4	tbr
AV_65	3	3	5	4	4	tbr
AV_66	4	4	4	4	4	tbr
AV_67	4	4	5	4	4	tbr
AV_68	3	4	4	4	4	tbr
AV_7	4	4	4	4	4	tbr
AV_8	4	4	4	4	4	tbr
AV18	4	4	4	4	4	tbr
AV2	4	4	4	4	4	tbr
AV21	4	4	5	4	4	tbr
AV22	5	2	5	2	4	tbr
AV27	5	4	5	4	4	tbr
AV33	4	4	5	4	4	tbr
AV48	4	4	5	4	4	tbr
AV5	5	4	5	4	4	tbr
AV53	4	3	5	2	4	tbr
AV54	4	3	5	2	4	tbr
AV56	4	4	5	4	4	tbr
AV9	4	4	4	4	4	tbr
BAO_049	4	2	2	2	4	tbr
BAO_050	2	3	3	2	4	tbr
BAO_051	5	4	4	4	4	tbr
BAO_052	4	3	5	2	4	tbr
BAO_053	4	4	5	4	4	tbr
BAO_054	4	4	4	4	4	tbr
BAO_056	4	4	5	4	4	tbr
BAO_057	4	4	4	4	4	tbr
BAO_058	5	4	4	4	4	tbr
BAO_059	6	4	4	4	4	tbr
BAO_061	3	4	4	4	4	tbr
BAO_062	4	4	5	4	4	tbr
BAO_063	4	4	4	4	4	tbr
BAO_064	4	4	4	4	4	tbr
BAO_065	4	4	5	4	4	tbr
BAO_066	4	4	4	4	4	tbr
BAO_067	4	3	3	2	4	tbr
BAO_068	3	3	3	2	4	tbr
BAO_069	5	4	5	4	4	tbr
BAO_070	5	3	3	2	4	tbr
BAO_071	3	4	5	4	4	tbr
BAO_072	4	3	3	4	4	tbr
BAO_073	3	3	3	2	4	tbr
BAO_074	4	4	4	4	4	tbr
BAO_075	4	4	5	4	4	tbr
BAO_076	5	2	5	2	4	tbr
BAO_080	4	2	5	2	5	tbr
BAO_081	4	2	5	2	5	tbr
BAO_082	5	2	2	2	2	tbr
BAO_083	3	3	3	2	4	tbr
BAO_084	3	3	5	4	4	tbr
BAO_085	4	3	3	2	4	tbr
BAO_086	4	3	3	2	4	tbr
BAO_087	5	3	5	2	4	tbr
BAO_088	4	4	4	4	4	tbr
BAO_089	5	4	5	4	4	tbr
BAO_090	4	4	5	4	4	tbr
BAO_091	3	4	5	4	4	tbr
BAO_092	4	4	4	4	4	tbr
BAO_093	4	4	5	4	4	tbr
BAO_094	4	4	5	4	4	tbr
BAO_095	3	4	5	4	4	tbr
BAO_096	4	4	5	4	4	tbr adg
BAO_098	3	4	5	4	4	tbr tbr
BAO_100	3	4	4	4	4	tbr adg
BAO_101	4	2	5	2	4	tbr adg
BAO_102	5	4	5	4	4	tbr tbr
BAO_103	5	4	5	4	4	tbr tbr
BAO_104	4	4	4	4	4	tbr adg
BAO_105	5	4	4	4	4	tbr adg
BAO_106	4	4	4	4	4	tbr adg
BAO_107	4	4	4	4	4	tbr adg
BAO_108	3	2	5	2	4	tbr adg
BAO_109	6	4	4	4	4	tbr adg
BAO_110	3	3	5	4	2	tbr adg
BAO_111	5	4	4	4	4	tbr adg
BAO_112	3	4	5	4	4	tbr adg
BAO_113	3	4	4	4	4	tbr adg
BAO_114	4	4	5	4	4	tbr adg
BAO_116	4	4	5	4	4	tbr adg
BAO_117	4	4	5	4	4	tbr tbr
BAO_118	4	4	4	4	4	tbr adg
BAO_119	5	4	4	4	4	tbr adg
BAO_120	3	2	5	2	4	tbr adg
BAO_121	4	4	5	4	4	tbr adg
BAO_122	4	4	5	4	4	tbr adg
BAO_123	4	2	5	2	4	tbr adg
BAO_124	4	2	2	2	4	tbr adg
BAO_125	3	2	2	2	2	tbr adg
BAO_126	3	2	5	2	2	tbr adg
BAO_127	5	2	2	2	2	tbr adg
BAO_128	4	2	2	2	2	tbr adg
BAO_129	4	2	2	2	2	tbr adg
BAO_130	4	2	5	2	2	tbr adg
BAO_131	5	2	5	2	4	tbr adg
BAO_132	4	2	2	2	2	tbr adg
BAO_133	4	2	2	2	2	tbr adg
BAO_134	4	2	5	2	4	tbr adg
BAO_135	4	4	5	4	4	tbr adg
BAO_136	5	4	5	4	4	tbr adg
BAO_137	3	2	2	2	4	tbr adg
BAO_138	3	2	5	2	4	tbr adg
BAO_139	5	2	5	2	4	tbr adg
BAO_140	4	2	2	2	4	tbr adg
BAO_141	4	2	2	2	4	tbr adg
BAO_142	3	4	5	4	4	tbr adg
BAO_143	3	4	4	4	4	tbr adg
BAO_144	5	4	5	4	4	tbr adg
BAO_145	4	4	5	4	4	tbr adg
BAO_146	4	2	2	2	4	tbr adg
BAO_147	4	2	5	4	4	tbr adg
BAO_148	4	2	2	2	4	tbr adg
BAO_149	5	4	5	4	4	tbr adg
BAO_150	3	3	5	2	2	tbr adg
BAO_151	4	2	5	2	2	tbr adg
BAO_152	4	2	2	2	2	tbr adg
BAO_153	4	2	2	2	2	tbr adg
BAO_154	4	2	5	2	2	tbr adg
BAO_155	3	2	5	2	2	tbr adg
BAO_156	4	2	2	2	2	tbr adg
BAO_157	5	3	3	2	2	tbr adg
BAO_158	4	3	5	2	2	tbr adg
BAO_159	3	2	5	2	2	tbr adg
BAO_160	3	2	2	2	4	tbr adg
BAO_161	4	2	2	2	4	tbr adg
BAO_162	4	2	5	2	4	tbr adg
BAO_163	4	2	2	2	4	tbr adg
BAO_164	4	2	5	2	4	tbr adg
BAO_165	3	4	5	4	4	tbr adg
BAO_166	4	4	4	4	4	tbr adg
BAO_167	4	4	5	4	4	tbr adg
BAO_168	4	4	5	4	4	tbr adg
BAO_169	5	2	5	2	2	tbr adg
BAO_170	5	2	2	2	2	tbr adg
BAO_171	4	2	2	2	4	tbr adg
BAO_172	5	2	2	2	4	tbr adg
BAO_173	4	4	4	4	4	tbr adg
BAO_174	4	4	5	4	4	tbr adg
BAO_175	5	4	4	4	4	tbr adg
BAO_176	4	2	2	2	4	tbr adg
BAO_177	4	4	5	4	4	tbr adg
BAO_178	4	2	5	2	4	tbr adg
BAO_179	4	2	2	2	4	tbr adg
BAO_180	4	2	2	2	4	tbr adg
BAO_181	3	4	5	4	4	tbr adg
BAO_182	3	4	5	4	4	tbr adg
BAO_183	3	4	5	4	4	tbr adg
BAO_184	4	4	5	4	4	tbr adg
BAO_185	4	4	4	4	4	tbr adg
BAO_186	4	4	4	4	4	tbr adg
BAO_187	5	2	2	2	4	tbr adg
BAO_188	3	2	2	2	4	tbr adg
BAO_189	5	4	4	4	4	tbr adg
BAO_191	5	4	5	4	4	tbr adg
BAO_192	5	4	5	4	4	tbr adg
BAO_194	4	4	5	4	4	tbr adg
BAO_195	4	2	2	2	4	tbr adg
BAO_196	3	4	5	4	4	tbr adg
BAO_197	4	4	5	4	4	tbr adg
BAO_198	4	3	5	2	2	tbr adg
BAO_199	2	3	3	2	2	tbr adg
BAO_200	4	4	5	4	4	tbr adg
BAO_202	4	4	5	4	4	tbr adg
BAO_203	5	4	5	4	4	tbr adg
BAO_204	3	4	5	4	4	tbr adg
BAO_206	4	4	5	4	4	tbr adg
BAO_207	3	4	4	4	4	tbr adg
BAO_208	4	4	4	4	4	tbr adg
BAO_209	5	4	4	4	4	tbr adg
BAO_210	5	4	4	4	4	tbr adg
BAO_211	3	4	4	4	4	tbr adg
BAO_212	5	4	4	4	4	tbr adg
BAO_213	4	4	5	4	4	tbr adg
BAO_214	4	4	5	4	4	tbr adg
BAO_215	4	2	5	2	4	tbr adg
BAO_216	4	2	5	2	4	tbr adg
BAO_217	5	2	5	2	4	tbr adg
BAO_218	5	2	5	2	4	tbr adg
BAO_219	4	4	5	4	4	tbr adg
BAO_220	3	2	5	2	4	tbr adg
BAO_221	4	2	2	2	4	tbr adg
BAO_222	4	2	5	2	4	tbr adg
BAO_223	4	2	5	2	4	tbr adg
BAO_224	4	4	5	4	4	tbr adg
BAO_225	3	4	5	4	4	tbr adg
BAO_226	4	4	5	4	4	tbr adg
BAO_227	4	4	5	4	4	tbr adg
BAO_228	4	4	4	4	4	tbr adg
BAO_229	5	2	5	2	4	tbr adg
BAO_230	4	4	5	4	4	tbr adg
BAO_231	4	2	5	2	4	tbr adg
BAO_232	3	3	3	2	4	tbr adg
BAO_233	4	4	5	4	4	tbr adg
BAO_234	4	2	5	2	4	tbr adg
BAO_235	3	4	5	4	4	tbr adg
BAO_236	4	4	5	4	4	tbr adg
BAO_237	3	4	4	4	4	tbr adg
BAO_238	3	4	5	4	4	tbr adg
BAO_240	5	4	4	4	4	tbr adg
BAO_241	3	4	5	4	4	tbr adg
BAO_242	4	4	5	4	4	tbr adg
BAO_243	4	4	4	4	4	tbr adg
BAO_244	4	4	4	4	4	tbr adg
BAO_245	4	4	5	4	4	tbr adg
BAO_246	5	4	5	4	4	tbr adg
BAO_247	5	4	5	4	4	tbr adg
BAO_248	4	4	5	4	4	tbr adg
BAO_249	3	2	5	2	4	tbr adg
BAO_250	3	4	5	4	4	tbr adg
BAO_251	3	4	4	4	4	tbr adg
BAO_252	3	4	5	4	4	tbr adg
BAO_253	3	2	2	2	4	tbr adg
BAO_254	4	4	5	4	4	tbr adg
BAO_255	3	2	2	2	4	tbr adg
BAO_256	3	2	2	2	4	tbr adg
BAO_257	3	2	5	2	4	tbr adg
BAO_258	4	4	5	4	4	tbr adg
BAO_259	4	4	5	4	4	tbr adg
BAO_260	5	2	2	2	4	tbr adg
BAO_261	3	3	3	2	4	tbr adg
BAO_262	4	2	5	2	4	tbr adg
BAO_263	5	2	2	2	4	tbr adg
BAO_264	4	2	5	2	4	tbr adg
BAO_265	4	2	5	2	4	tbr adg
BAO_266	3	2	2	2	4	tbr adg
BAO_267	5	4	5	4	4	tbr adg
BAO_269	4	4	5	4	4	tbr adg
BAO_270	4	2	5	2	4	tbr adg
BAO_271	4	2	5	2	4	tbr adg
BAO_272	4	2	5	2	2	tbr adg
BAO_273	4	3	5	2	2	tbr adg
BAO_274	4	4	4	4	4	tbr adg
BAO_275	4	4	4	4	4	tbr adg
BAO_276	4	4	5	4	4	tbr adg
BAO_277	5	4	5	4	4	tbr adg
BAO_278	3	4	5	4	4	tbr adg
BAO_279	5	4	5	4	4	tbr adg
BAO_280	4	4	5	4	4	tbr adg
BAO_281	5	4	5	4	4	tbr adg
BAO_282	4	2	5	2	4	tbr adg
BAO_283	4	2	5	2	2	tbr adg
BAO_284	4	3	3	2	2	tbr adg
BAO_285	4	2	2	2	2	tbr adg
BAO_286	4	2	2	2	2	tbr adg
BAO_287	5	2	2	2	2	tbr adg
BAO_288	4	3	3	2	2	tbr adg
BAO_289	5	3	5	2	2	tbr adg
BAO_290	4	4	5	4	4	tbr adg
BAO_291	4	4	5	4	4	tbr adg
BAO_292	4	2	5	2	4	tbr adg
BAO_293	3	3	3	2	4	tbr adg
BAO_294	4	3	5	4	2	tbr adg
BAO_295	5	4	5	4	4	tbr adg
BAO_296	4	4	5	4	4	tbr adg
BAO_297	4	2	5	2	4	tbr adg
BAO_298	5	4	5	4	4	tbr adg
BAO_299	3	4	5	4	4	tbr adg
BAO_300	4	4	5	4	4	tbr adg
BAO_301	4	4	5	4	4	tbr adg
BAO_302	3	2	5	2	4	tbr adg
BAO_303	4	4	5	4	4	tbr adg
BAO_304	4	4	4	4	4	tbr adg
BAO_305	5	4	5	4	4	tbr adg
BAO_306	4	4	5	4	4	tbr adg
BAO_307	4	2	5	2	4	tbr adg
BAO_308	3	2	2	2	4	tbr adg
BAO_309	3	3	3	2	4	tbr adg
BAO_310	3	2	5	2	4	tbr adg
BAO_311	3	2	2	2	4	tbr adg
BAO_312	4	4	4	4	4	tbr adg
BAO_313	4	4	5	4	4	tbr adg
BAO_314	4	2	2	2	4	tbr adg
BAO_315	4	3	5	2	2	tbr adg
BAO_316	3	2	2	2	4	tbr adg
BAO_317	5	2	5	2	4	tbr adg
BAO_318	4	4	4	4	4	tbr adg
BAO_319	4	4	5	4	4	tbr adg
BAO_320	4	4	5	4	4	tbr adg
BAO_321	4	2	5	2	4	tbr adg
BAO_322	5	2	2	2	4	tbr adg
BAO_323	4	2	5	2	4	tbr adg
BAO_324	5	4	5	4	4	tbr adg
BAO_325	4	4	4	4	4	tbr adg
BAO_326	4	4	5	4	4	tbr adg
BAO_327	4	4	5	4	4	tbr adg
BAO_328	3	4	4	4	4	tbr
BAO_329	5	4	4	4	4	tbr
BAO_330	4	4	4	4	4	tbr
BAO_331	5	4	4	4	4	tbr
BAO_332	4	2	5	2	4	tbr
BAO_333	4	2	5	2	4	tbr
BAO_334	4	4	4	4	4	tbr
BAO_335	4	4	4	4	4	tbr
BAO_336	5	4	4	4	4	tbr
BAO_337	4	4	5	4	4	tbr
BAO_338	4	4	5	4	4	tbr
BAO_339	5	4	5	4	4	tbr
BAO_340	5	4	4	4	4	tbr
BAO_341	3	4	4	4	4	tbr
BAO_342	5	4	5	4	4	tbr
BAO_343	3	2	5	2	4	tbr
BAO_344	4	4	5	4	4	tbr
BAO_345	6	4	5	4	4	tbr tbr
BAO_346	4	2	5	2	4	tbr adg
BAO_347	4	2	5	2	4	tbr
BAO_348	3	2	5	2	4	tbr
BAO_349	4	3	3	2	4	tbr tbr
BAO_350	4	2	5	2	4	tbr tbr
BAO_351	4	3	5	2	2	tbr adg
BAO_352	4	2	2	2	4	tbr adg
BAO_353	3	2	2	2	2	undetermined
BAO002	4	3	3	2	2	stn
BAO004	4	4	4	4	5	tbr
BAO005	4	4	4	4	4	CON 931
BAO006	3	3	5	4	5	tbr
BAO007	4	4	5	4	4	tbr adg
BAO008	4	4	5	4	4	tbr adg
BAO009	4	4	5	4	4	tbr adg
BAO010	1	3	3	2	5	tbr
BAO011	3	3	3	2	2	tbr
BAO012	5	3	3	2	4	tbr adg
BAO013	4	2	5	2	4	tbr
BAO014	4	4	4	4	4	tbr adg
BAO017	4	4	4	4	4	tbr
BAO018	4	3	5	4	4	tbr adg
BAO019	3	3	5	4	4	tbr adg
BAO020	5	4	5	4	4	tbr adg
BAO021	3	4	5	4	4	tbr
BAO022	4	4	5	4	4	tbr adg
BAO023	4	4	4	4	4	tbr adg
BAO024	4	4	4	4	4	tbr
BAO025	4	4	4	4	4	tbr adg
BAO026	3	3	3	2	4	tbr adg
BAO027	4	4	4	4	4	tbr
BAO028	4	3	5	2	2	tbr
BAO029	4	3	5	4	5	tbr
BAO030	3	2	2	2	4	tbr
BAO031	4	4	5	4	4	tbr adg
BAO032	5	4	4	4	4	tbr adg
BAO033	4	4	4	4	2	tbr
BAO035	5	4	4	4	4	tbr adg
BAO036	4	4	4	4	4	tbr adg
BAO037	3	3	3	2	4	tbr
BAO038	4	4	4	4	4	tbr
BAO039	4	4	4	4	4	tbr adg
BAO040	3	2	2	2	4	tbr
BAO041	3	3	3	2	4	tbr
BAO042	3	3	3	2	4	tbr adg
BAO043	3	3	3	2	4	tbr
BAO044	5	4	4	4	4	tbr adg
BAO045	4	4	5	4	4	tbr adg
BAO046	5	4	4	4	4	tbr adg
BAO047	4	3	3	2	3	tbr
BAO048	4	3	5	2	4	tbr
BARBARA	4	2	2	2	4	tbr
GS_2	5	3	3	2	4	tbr
GS_22	3	3	3	4	4	tbr
GS_223	3	4	4	4	4	tbr
GS_23	4	3	3	2	4	tbr
GS_395	1	3	3	2	4	tbr
GS_5	5	3	3	2	4	tbr
PI_131750	3	4	5	4	4	tbr
PI_182477	5	2	5	2	4	tbr
PI_182550	3	4	5	4	4	tbr
PI_182554	3	3	3	2	4	tbr
PI_199102	4	4	5	4	4	tbr
PI_199285	5	4	5	4	4	tbr
PI_200115	4	4	4	4	4	tbr
PI_200117	4	4	5	4	4	tbr
PI_201406	4	2	2	2	4	tbr
PI_201407	4	4	4	4	4	tbr
PI_201777	4	2	2	2	4	tbr
PI_215618	3	4	5	4	4	tbr
PI_215620	5	4	5	4	4	tbr
PI_215621	4	3	3	4	4	tbr
PI_215623	4	4	4	4	4	tbr
PI_217560	4	4	4	4	4	tbr
PI_223726	4	4	5	4	4	tbr
PI_223730	4	4	5	4	4	tbr
PI_237739	3	4	4	4	4	tbr
PI_237741	4	4	5	4	4	tbr
PI_238084	4	4	4	4	4	tbr
PI_239413	4	4	4	4	4	tbr
PI_239567	4	4	5	4	4	tbr
PI_249611	4	4	4	4	4	tbr
PI_256977	5	4	4	4	4	tbr
PI_270542	4	4	5	4	4	tbr
PI_285264	5	4	4	4	4	tbr
PI_303146	3	4	4	4	4	tbr
PI_303149	3	4	5	4	4	tbr
PI_303150	5	4	4	4	4	tbr
PI_310467	4	4	5	4	4	tbr
PI_319198	4	4	4	4	4	tbr
PI_319425	5	3	3	4	4	tbr
PI_319426	4	4	4	4	4	tbr
PI_319433	4	4	5	4	4	tbr
PI_319848	4	4	4	4	4	tbr
PI_321620	4	4	5	4	4	tbr
PI_321621	4	4	4	4	4	tbr
PI_321622	4	4	5	4	4	tbr
PI_326021	3	4	4	4	4	tbr
PI_344117	5	3	5	4	4	tbr
PI_349761	4	4	4	4	4	tbr
PI_349776	4	4	4	4	4	tbr
PI_349782	4	4	4	4	4	tbr
PI_351052	4	4	4	4	4	tbr
PI_362717	4	4	4	4	4	tbr
PI_362729	4	4	4	4	4	tbr
PI_362730	5	4	5	4	4	tbr
PI_362738	4	4	5	4	4	tbr
PI_362741	4	4	4	4	4	tbr
PI_362742	5	4	4	4	4	tbr
PI_362744	4	4	4	4	4	tbr
PI_372878	3	4	4	4	4	tbr
PI_377745	3	4	4	4	4	tbr
PI_379596	3	4	5	4	4	tbr
PI_379605	4	3	5	4	4	tbr
PI_407410	4	4	5	4	4	tbr
PI_407412	5	4	4	4	4	tbr
PI_407416	4	4	5	4	4	tbr
PI_407417	4	4	4	4	4	tbr
PI_407419	3	4	4	4	4	tbr
PI_407420	5	4	4	4	4	tbr
PI_407421	5	4	4	4	4	tbr
PI_407425	4	4	5	4	4	tbr
PI_423632	4	4	4	4	4	tbr
PI_423647	3	3	3	2	4	tbr
PI_423648	4	4	5	4	4	tbr
PI_423649	3	4	5	4	4	tbr
PI_423661	4	4	5	4	4	tbr
PI_423662	3	3	5	4	4	tbr
PI_423669	3	4	4	4	4	tbr
PI_423670	5	4	4	4	4	tbr
PI_451705	3	4	5	4	4	tbr
PI_451706	3	4	4	4	4	tbr
PI_451707	5	4	5	4	4	tbr
PI_451708	4	4	4	4	4	tbr
PI_451709	3	4	4	4	4	tbr
PI_462333	4	4	5	4	4	tbr
PI_475775	4	4	4	4	4	tbr
PI_475776	4	4	4	4	4	tbr
PI_475781	4	4	5	4	4	tbr
PI_491542	4	3	5	4	4	tbr
PI_515921	4	4	5	4	4	tbr
PI_518592	4	3	3	4	4	tbr
PI_527879	3	3	3	2	4	tbr
PI_527881	4	4	5	4	4	tbr
PI_527882	4	4	4	4	4	tbr
PI_527893	4	4	5	4	4	tbr
PI_527897	3	4	4	4	4	tbr
PI_527906	4	3	3	2	4	tbr
PI_527922	4	4	4	4	4	tbr
PI_527923	4	4	4	4	4	tbr
PI_527925	4	4	4	4	4	tbr
PI_527926	3	4	5	4	4	tbr
PI_527927	5	4	4	4	4	tbr
PI_527928	3	3	3	2	4	tbr
PI_527929	4	4	4	4	4	tbr
PI_527977	5	4	4	4	4	tbr
PI_527978	4	4	4	4	4	tbr
PI_527979	4	4	5	4	4	tbr
PI_537040	4	4	5	4	4	tbr
PI_537045	4	4	4	4	4	tbr
PI_584993	4	4	5	4	4	tbr
PI_587046	5	4	5	4	4	tbr
PI_587049	6	4	4	4	4	tbr
PI_587050	4	4	4	4	4	tbr
PI_587051	4	4	4	4	4	tbr
PI_587052	3	4	4	4	4	tbr
PI_587053	3	4	4	4	4	tbr
PI_587054	4	4	4	4	4	tbr
PI_587065	4	2	5	2	4	tbr
PI_587068	4	4	5	4	4	tbr
PI_587069	4	3	3	2	4	tbr
PI_587072	2	3	3	4	4	tbr
PI_587073	4	3	3	4	4	tbr
PI_587077	4	4	4	4	4	tbr
PI_587084	3	4	5	4	4	tbr
PI_595403	5	4	5	4	4	tbr
PI_595405	4	3	5	4	4	tbr
PI_595406	4	4	4	4	4	tbr
PI_595415	4	3	5	4	4	tbr
PI_595420	3	4	4	4	4	tbr
PI_595424	4	4	5	4	4	tbr
PI_595425	3	4	4	4	4	tbr
PI_595444	4	3	3	2	4	tbr
PI_595492	4	4	5	4	4	tbr
PI_597779	4	2	5	2	4	tbr
PI_597782	4	4	5	4	4	tbr
PI_599259	4	3	3	2	2	tbr
PI_599279	5	4	4	4	2	tbr
PI_599280	5	3	3	4	2	tbr
PI_599286	3	4	5	4	2	tbr
PI_604206	2	3	3	2	5	tbr
PI_604207	3	4	4	4	5	tbr
PI_604208	2	3	3	2	5	tbr
PI_604211	4	4	4	4	4	tbr
PI_607472	3	4	4	4	4	tbr adg
PI_607475	3	4	4	4	4	tbr
PI_607480	4	4	4	4	4	tbr
PI_607482	4	4	4	4	4	tbr
PI_607483	4	4	5	4	4	tbr
PI_607494	3	4	5	4	4	tbr
PI_607495	4	3	3	4	4	tbr adg
PI_607497	4	4	5	4	4	tbr
PI_607498	4	3	3	2	4	tbr adg
PI_611072	4	3	5	4	4	tbr adg
PI_611074	3	3	3	2	4	tbr adg
PI_611078	4	3	3	2	4	tbr
PI_611088	2	3	3	2	4	tbr
PI_611096	3	3	3	4	2	tbr
PI_611108	3	4	4	4	4	tbr
PI_619135	5	4	4	4	4	tbr adg
PI_619136	3	4	4	4	4	tbr
PI_619139	3	4	5	4	4	tbr adg
PI_619140	4	4	4	4	4	tbr adg
PI_619144	5	3	3	4	4	tbr adg
PI_619145	4	3	3	2	4	tbr adg
PI_619146	4	3	3	2	4	tbr adg
PI_619148	4	3	3	4	4	tbr adg
PI_619149	2	3	3	4	4	tbr
PI_619151	5	4	4	4	4	tbr
PI_619152	4	4	4	4	4	tbr
PI_619155	3	4	4	4	4	tbr
PI_619156	4	3	3	2	4	tbr
PI_619158	5	4	4	4	4	tbr
PI_629019	3	4	4	4	4	tbr
PI_629020	4	4	4	4	4	tbr
PI_629023	4	4	4	4	4	tbr
PI_630949	5	3	5	4	4	tbr
PI_630951	5	2	5	2	4	tbr
PI_630952	5	4	5	4	4	tbr
PI_630953	4	3	3	4	4	tbr
PI_631416	4	3	5	4	4	tbr
PI_631417	5	4	5	4	4	tbr
PI_631418	4	4	4	4	4	tbr
PI_631419	4	3	3	4	4	tbr adg
PI_633598	6	2	5	2	4	tbr
PI_633600	4	4	4	4	4	tbr
PI_633603	3	3	3	4	5	tbr
PI_633606	3	4	4	4	4	tbr
PI_634530	4	4	4	4	4	tbr
PI_634532	4	4	4	4	4	tbr
PI_634533	3	4	5	4	4	tbr
PI_634534	3	4	4	4	4	tbr
PI_634776	4	3	3	2	4	tbr
PI_634777	4	4	5	4	4	tbr
PI_634778	4	4	5	4	4	tbr
PI_634780	3	3	5	4	4	tbr
PI_634781	4	3	5	4	5	tbr
PI_635116	4	4	4	4	4	tbr
PI_639204	4	4	4	4	4	tbr
PI_642184	5	4	4	4	4	tbr
PI_642185	4	4	5	4	4	tbr adg
PI_642186	4	4	4	4	4	tbr adg
PI_642187	4	4	4	4	4	tbr adg
PI_642188	5	4	4	4	4	tbr adg
PI_642189	3	4	4	4	4	tbr adg
PI_642429	4	4	4	4	4	tbr adg
PI_642430	3	4	4	4	4	tbr
PI_642438	3	4	4	4	4	tbr adg
PI_642439	4	4	5	4	4	tbr adg
PI_642440	5	4	5	4	4	tbr adg
PI_642441	3	4	5	4	4	tbr adg
PI_642442	5	3	3	4	4	tbr adg
PI_642443	5	3	3	2	4	tbr adg
PI_642444	4	4	4	4	4	tbr adg
PI_642446	4	2	5	2	4	tbr adg
PI_653760	4	4	5	4	4	tbr
PI_653830	4	4	4	4	4	tbr
PI_654350	4	4	4	4	4	tbr
PI_657132	4	4	4	4	4	tbr
PI_657133	5	4	4	4	4	tbr
PI_657134	5	4	5	4	4	tbr
PI_657135	4	4	4	4	4	tbr
PI_657136	3	3	3	2	4	tbr
PI_657137	5	4	4	4	4	tbr
PI_657138	3	4	4	4	4	tbr
PI_657139	3	4	4	4	4	tbr
PI_657140	3	4	4	4	4	tbr
PI_657141	3	4	4	4	4	tbr
PI_657142	3	4	4	4	4	tbr
PI_657143	4	4	4	4	4	tbr
PI_657144	5	4	4	4	4	tbr
PI_657145	4	4	4	4	4	tbr
PI_657146	3	4	4	4	4	tbr
PI_657147	5	4	4	4	4	tbr adg
PI_658588	3	4	5	4	4	tbr
PI_658589	3	4	5	4	4	tbr
PI_661981	4	4	5	4	4	tbr
PI_661982	4	4	4	4	4	tbr
PI_661983	4	4	4	4	4	tbr
PI_661984	4	4	5	4	4	tbr
PI_661985	4	4	4	4	4	tbr
PI_661986	2	3	3	4	4	tbr
PI_661987	4	4	4	4	4	tbr
PI_661988	4	4	4	4	4	tbr
PI_661989	4	4	4	4	4	tbr
PI_661990	5	4	4	4	4	tbr
PI_662322	3	4	5	4	4	tbr
PI_662323	5	4	4	4	4	tbr adg
PI_662324	5	4	5	4	4	tbr adg
PI_662325	3	4	4	4	4	tbr
PI_664473	4	3	5	2	4	tbr
PI_664474	4	2	5	2	4	tbr adg
PI_664475	5	4	5	4	4	tbr adg
PI_664476	5	4	5	4	4	tbr adg
PI_664477	4	4	5	4	4	tbr adg
PI_665406	4	4	4	4	4	tbr
PI_665407	4	3	3	2	4	tbr adg
PI_666142	4	4	4	4	4	tbr
PI_666963	4	3	3	2	4	tbr
PI_666964	4	4	4	4	4	tbr
PI_669829	3	4	4	4	4	tbr adg
PI_672073	4	4	4	4	4	tbr
PI_673449	4	4	5	4	4	tbr
PI_673450	3	4	4	4	4	tbr
PI245792	4	4	4	4	4	tbr
PI245800	3	4	4	4	4	tbr
PI407411	4	4	4	4	4	tbr
PI511845	4	4	4	4	4	tbr
PI511856	4	4	4	4	4	tbr
PI527980	4	4	4	4	4	tbr
PI537035	4	4	4	4	4	tbr
PI587048	5	4	4	4	4	tbr
PI587063	4	4	5	4	4	tbr
PI587064	4	4	5	4	4	tbr
PI587067	4	2	5	2	4	tbr
PI595438	4	2	5	2	4	tbr
PI595441	3	3	3	2	4	tbr
PI607491	4	3	5	4	4	tbr
PI607502	4	4	4	4	4	tbr
PI619137	4	4	4	4	4	tbr
PI619141	3	4	4	4	4	tbr adg
PI619142	4	2	5	4	4	tbr
PI633601	5	4	4	4	4	tbr
PI633602	3	4	4	4	4	tbr
PI633604	3	4	4	4	4	tbr
PI633605	4	4	4	4	4	tbr
PI634531	4	4	5	4	4	tbr
PI642181	4	4	4	4	4	tbr adg
PI642182	4	4	4	4	4	tbr adg
PI642183	4	4	4	4	4	tbr adg
PI645563	4	4	4	4	4	tbr adg
PI653761	4	4	5	4	4	tbr adg
PI654354	4	4	4	4	4	tbr adg
PI658587	4	2	5	2	4	tbr adg
PI660357	3	3	5	2	4	tbr adg
PI660358	4	4	4	4	4	tbr adg
PI660359	3	4	4	4	4	tbr adg
