# Supplementary material for: Potato soup: analysis of cultivated potato gene bank populations reveals high diversity and little structure
Source: Front Plant Sci. 2024 Jul 18;15:1429279. doi: 10.3389/fpls.2024.1429279 (PMC11291250; doi:10.3389/fpls.2024.1429279)
Supplement: Supplementary file 1 [file DataSheet_1.zip › SUPPLEMENTAL/Supplemental_Table_4_final_list_of_samples_used_in_analysis.csv]

GRIN_Id	plate_Id	Ploidy	species	Clone	Continent	Region	Status
AV_1	AV_1_S46_R1_001	4	tbr	ALASKA FROSTLESS	North America	US	cultivated
AV_10	AV_10_S80_R1_001	4	tbr	EARLY GEM	North America	US	cultivated
AV_11	AV_11_S5_R1_001	4	tbr	EARLY OHIO	North America	US	cultivated
AV_12	AV_12_S62_R1_001	4	tbr	EARLY ROSE	North America	US	cultivated
AV_15	AV_15_S45_R1_001	4	tbr	GARNET CHILI	North America	US	cultivated
AV_16	AV_16_S91_R1_001	4	tbr	GREEN MOUNTAIN	North America	US	cultivated
AV_17	AV_17_S49_R1_001	4	tbr	IRISH COBBLER	North America	US	cultivated
AV_19	AV_19_S35_R1_001	4	tbr	KENNEBEC	North America	US	cultivated
AV_20	AV_20_S1_R1_001	4	tbr	LEMHI RUSSET	North America	US	cultivated
AV_23	AV_23_S56_R1_001	4	tbr	NORGOLD RUSSET	North America	US	cultivated
AV_24	AV_24_S14_R1_001	4	tbr	NORLAND	North America	US	cultivated
AV_25	AV_25_S75_R1_001	4	tbr	ONTARIO	North America	US	cultivated
AV_26	AV_26_S11_R1_001	4	tbr	OZETTE	North America	US	cultivated
AV_3	AV_3_S85_R1_001	4	tbr	BAKE-KING	North America	US	cultivated
AV_32	AV_32_S51_R1_001	4	tbr	SACO	North America	US	cultivated
AV_35	AV_35_S45_R1_001	4	tbr	SNOWDRIFT	North America	US	cultivated
AV_37	AV_37_S26_R1_001	4	tbr	TRIUMPH	North America	US	cultivated
AV_39	AV_39_S74_R1_001	4	tbr	WHITE ROSE	North America	US	cultivated
AV_4	AV_4_S69_R1_001	4	tbr	BELRUS	North America	US	cultivated
AV_40	AV_40_S15_R1_001	4	tbr	BURBANK	North America	US	cultivated
AV_42	AV_42_S70_R1_001	4	tbr	EARLY BLUE	North America	US	cultivated
AV_49	AV_49_S36_R1_001	4	tbr	RUSSET NORKOTAH	North America	US	cultivated
AV_50	AV_50_S23_R1_001	4	tbr	ALLEGANY	North America	US	cultivated
AV_51	AV_51_S64_R1_001	4	tbr	SAGINAW GOLD	North America	US	cultivated
AV_57	AV_57_S43_R1_001	4	tbr	FRONTIER RUSSET	North America	US	cultivated
AV_58	AV_58_S25_R1_001	4	tbr	GEMCHIP	North America	US	cultivated
AV_60	AV_60_S7_R1_001	4	tbr	SANGRE	North America	US	cultivated
AV_61	AV_61_S59_R1_001	4	tbr	PUNGO	North America	US	cultivated
AV_62	AV_62_S50_R1_001	4	tbr	KRANTZ	North America	US	cultivated
AV_64	AV_64_S59_R1_001	4	tbr	RUSSET NUGGET	North America	US	cultivated
AV_65	AV_65_S38_R1_001	4	tbr	LA ROUGE	North America	US	cultivated
AV_66	AV_66_S16_R1_001	4	tbr	AMEY	North America	US	cultivated
AV_67	AV_67_S5_R1_001	4	tbr	HARLEY BLACKWELL	North America	US	cultivated
AV_68	AV_68_S22_R1_001	4	tbr	PETER WILCOX	North America	US	cultivated
AV_7	AV_7_S79_R1_001	4	tbr	BUTTE	North America	US	cultivated
AV_8	AV_8_S86_R1_001	4	tbr	DAZOC	North America	US	cultivated
AV18	AV18_S1_R1_001	4	tbr	KATAHDIN	North America	US	cultivated
AV2	AV2_S34_R1_001	4	tbr	ATLANTIC	North America	US	cultivated
AV21	AV21_S16_R1_001	4	tbr	LENAPE	North America	US	cultivated
AV27	AV27_S28_R1_001	4	tbr	RED PONTIAC	North America	US	cultivated
AV33	AV33_S5_R1_001	4	tbr	SEBAGO	North America	US	cultivated
AV48	AV48_S6_R1_001	4	tbr	MONONA	North America	US	cultivated
AV5	AV5_S22_R1_001	4	tbr	BISON	North America	US	cultivated
AV53	AV53_S43_R1_001	4	tbr	RANGER RUSSET	North America	US	cultivated
AV54	AV54_S8_R1_001	4	tbr	CALWHITE	North America	US	cultivated
AV56	AV56_S29_R1_001	4	tbr	CHIPETA	North America	US	cultivated
AV9	AV9_S40_R1_001	4	tbr	DENALI	North America	US	cultivated
PI665046	BAO_049_S48_R1_001	4	tbr	9H27-2	asia	japan	cultivated
PI645563	BAO_051_S60_R1_001	4	tbr	CASA BLANCA	South American	peru	landrace
PI595438	BAO_052_S66_R1_001	2	juz	AZUL LUK'I	South American	bolivia	landrace
PI642181	BAO_053_S72_R1_001	4	tbr adg	YURACC CCOMPIS	South American	peru	landrace
PI642182	BAO_054_S78_R1_001	4	tbr adg	YANA MACUCO	South American	peru	landrace
PI642184	BAO_056_S89_R1_001	4	tbr adg	SUYTU VILQUINA	South American	peru	landrace
PI642185	BAO_057_S49_R1_001	4	tbr adg	GAYNA	South American	peru	landrace
PI642186	BAO_058_S55_R1_001	4	tbr adg	YUGUIMA	South American	peru	landrace
PI642187	BAO_059_S61_R1_001	4	tbr adg	PACIENCIA	South American	peru	landrace
PI642189	BAO_061_S67_R1_001	4	tbr adg	RUBI	South American	Colombia	landrace
PI642438	BAO_062_S73_R1_001	4	tbr adg	ALCCA IMILLA	South American	peru	landrace
PI642439	BAO_063_S79_R1_001	4	tbr adg	CANASTA	South American	peru	landrace
PI642440	BAO_064_S85_R1_001	4	tbr adg	GARHUASH SUITO	South American	peru	landrace
PI642441	BAO_065_S90_R1_001	4	tbr adg	HUICHIRI	South American	peru	landrace
PI642444	BAO_066_S50_R1_001	4	tbr adg	PUCA TROMBOS	South American	peru	landrace
PI642446	BAO_067_S56_R1_001	4	tbr adg	OKELLA QUEHUILLO	South American	peru	landrace
PI662324	BAO_069_S68_R1_001	4	tbr adg	LLUNCHUYWAQACHI	South American	peru	landrace
PI664474	BAO_071_S80_R1_001	4	tbr adg	YANAMATA	South American	peru	landrace
PI664475	BAO_072_S86_R1_001	4	tbr adg	CHIQUILLA PITIQUINA	South American	peru	landrace
PI664477	BAO_074_S51_R1_001	4	tbr adg	LEONA - OCH 7009	South American	ecuador	landrace
PI669829	BAO_075_S57_R1_001	4	tbr adg	HUAYCU	South American	bolivia	landrace
PI631201	BAO_082_S52_R1_001	2	juz	VIR 9742	South American	NA	cultivated
PI195213	BAO_084_S64_R1_001	4	tbr adg	CPC 1490	South American	peru	cultivated
PI205524	BAO_085_S70_R1_001	4	tbr adg	CPC 2359X2355	South American	colombia	cultivated
PI230586	BAO_086_S76_R1_001	4	tbr adg	GND s.n.	South American	bolivia	cultivated
PI214421	BAO_088_S88_R1_001	4	tbr adg	SMI 448	South American	peru	cultivated
PI214437	BAO_089_S93_R1_001	4	tbr adg	SMI 499	South American	peru	cultivated
PI229895	BAO_090_S53_R1_001	4	tbr adg	OCH 2117	South American	ecuador	cultivated
PI258867	BAO_091_S59_R1_001	4	tbr adg	CAR 21	South American	bolivia	cultivated
PI258891	BAO_092_S65_R1_001	4	tbr adg	CAR 305	South American	bolivia	cultivated
PI258921	BAO_093_S71_R1_001	4	tbr adg	CAR 163	South American	bolivia	cultivated
PI258934	BAO_094_S77_R1_001	4	tbr adg	CAR 113	South American	bolivia	cultivated
PI246554	BAO_095_S83_R1_001	4	tbr adg	COR P.256	South American	peru	cultivated
PI214435	BAO_096_S1_R1_001	4	tbr adg	SMI 465	South American	peru	cultivated
PI245783	BAO_098_S13_R1_001	4	tbr adg	COR C.43	South American	peru	cultivated
PI245316	BAO_100_S25_R1_001	4	tbr adg	COR C.7	North America	US	cultivated
PI245321	BAO_101_S31_R1_001	4	tbr adg	COR C.12	South American	chile	cultivated
PI245845	BAO_102_S37_R1_001	4	tbr tbr	COR C.105	South American	chile	cultivated
PI245795	BAO_103_S43_R1_001	4	tbr tbr	COR C.55	South American	chile	cultivated
PI246547	BAO_104_S2_R1_001	4	tbr adg	COR P.249	South American	peru	cultivated
PI292074	BAO_105_S8_R1_001	4	tbr adg	UGN 5243	South American	peru	cultivated
PI292075	BAO_106_S14_R1_001	4	tbr adg	UGN 5244	South American	peru	cultivated
PI296104	BAO_107_S20_R1_001	4	tbr adg	CEP 45	South American	ecuador	cultivated
PI292084	BAO_109_S32_R1_001	4	tbr adg	UGN 5307	South American	peru	cultivated
PI214427	BAO_111_S44_R1_001	4	tbr adg	SMI 454	South American	peru	cultivated
PI292088	BAO_112_S3_R1_001	4	tbr adg	UGN 5381	South American	peru	cultivated
PI292101	BAO_113_S9_R1_001	4	tbr adg	UGN 5532	South American	peru	cultivated
PI292132	BAO_114_S15_R1_001	4	tbr adg	UGN 5233	South American	bolivia	cultivated
PI566801	BAO_116_S27_R1_001	4	tbr adg	HOF 1654	South American	Argentina	cultivated
PI245816	BAO_117_S33_R1_001	4	tbr tbr	COR C.76	South American	Chile	cultivated
PI281049	BAO_118_S39_R1_001	4	tbr adg	WAC 173	South American	peru	cultivated
PI281086	BAO_119_S45_R1_001	4	tbr adg	WAC 268	South American	peru	cultivated
PI186178	BAO_121_S10_R1_001	4	tbr adg	OCH s.n.	South American	peru	cultivated
PI186179	BAO_122_S16_R1_001	4	tbr adg	OCH s.n.	South American	peru	cultivated
PI186180	BAO_123_S22_R1_001	4	tbr adg	OCH s.n.	South American	peru	cultivated
PI195162	BAO_124_S28_R1_001	4	tbr adg	CPC 300	South American	peru	cultivated
PI195188	BAO_125_S34_R1_001	2	stn	CPC 1514	South American	peru	cultivated
PI195191	BAO_126_S40_R1_001	2	phu	CPC 836.1	South American	ecuador	cultivated
PI195198	BAO_127_S46_R1_001	2	phu	CPC 979	South American	Colombia	cultivated
PI195204	BAO_128_S5_R1_001	2	stn	CPC 712	South American	peru	cultivated
PI195206	BAO_129_S11_R1_001	2	ber	CPC 1727.3	South American	bolivia	cultivated
PI195214	BAO_130_S17_R1_001	2	stn	CPC 1793	South American	peru	cultivated
PI205526	BAO_132_S29_R1_001	2	stn	CPC 1839	South American	peru	cultivated
PI205527	BAO_133_S35_R1_001	2	stn	CPC 1782	South American	peru	cultivated
PI205622	BAO_134_S41_R1_001	4	tbr adg	CPC 2201 (30)	South American	colombia	cultivated
PI205623	BAO_135_S47_R1_001	4	tbr adg	CPC 1673 X 2201	South American	bolivia	cultivated
PI205624	BAO_136_S6_R1_001	4	tbr adg	CPC 2201 (85)	South American	peru	cultivated
PI214425	BAO_140_S30_R1_001	4	tbr adg	SMI 452	South American	peru	cultivated
PI214426	BAO_141_S36_R1_001	4	tbr adg	SMI 453	South American	peru	cultivated
PI214429	BAO_142_S42_R1_001	4	tbr adg	SMI 459	South American	peru	cultivated
PI214430	BAO_143_S48_R1_001	4	tbr adg	SMI 460	South American	peru	cultivated
PI214434	BAO_144_S49_R1_001	4	tbr adg	SMI 464	South American	peru	cultivated
PI214436	BAO_145_S55_R1_001	4	tbr adg	SMI 466	South American	peru	cultivated
PI214441	BAO_146_S61_R1_001	4	tbr adg	SMI 503	South American	peru	cultivated
PI214442	BAO_147_S67_R1_001	4	tbr adg	SMI 504	South American	peru	cultivated
PI214443	BAO_148_S73_R1_001	4	tbr adg	SMI 505	South American	peru	cultivated
PI225635	BAO_149_S79_R1_001	4	tbr adg	CCC 427	South American	venezuela	cultivated
PI225669	BAO_150_S85_R1_001	2	phu	CCC 118	South American	colombia	cultivated
PI225670	BAO_151_S91_R1_001	2	phu	CCC 180	South American	colombia	cultivated
PI225671	BAO_152_S50_R1_001	2	phu	CCC 135	South American	colombia	cultivated
PI225673	BAO_153_S56_R1_001	2	phu	CCC 178	South American	colombia	cultivated
PI225675	BAO_154_S62_R1_001	2	phu	CCC 131	South American	colombia	cultivated
PI225677	BAO_155_S68_R1_001	2	phu	CCC 181	South American	colombia	cultivated
PI225678	BAO_156_S74_R1_001	2	phu	CCC 173	South American	colombia	cultivated
PI225682	BAO_157_S80_R1_001	2	phu	CCC 193	South American	colombia	cultivated
PI225685	BAO_158_S86_R1_001	2	phu	CCC 188	South American	colombia	cultivated
PI225707	BAO_159_S92_R1_001	2	phu	CCC 81	South American	colombia	cultivated
PI230457	BAO_161_S57_R1_001	4	tbr adg	CPC 1464	South American	peru	cultivated
PI230470	BAO_162_S63_R1_001	4	tbr adg	IICA 3319	South American	ecuador	cultivated
PI230471	BAO_163_S69_R1_001	4	tbr adg	IICA 3320	South American	ecuador	cultivated
PI230496	BAO_164_S75_R1_001	4	tbr adg	OCH 808	South American	peru	cultivated
PI230497	BAO_165_S81_R1_001	4	tbr adg	OCH 816	South American	peru	cultivated
PI230498	BAO_166_S87_R1_001	4	tbr adg	OCH 868	South American	peru	cultivated
PI230499	BAO_167_S93_R1_001	4	tbr adg	OCH 1226	South American	peru	cultivated
PI230500	BAO_168_S52_R1_001	4	tbr adg	OCH 1245	South American	peru	cultivated
PI230512	BAO_169_S58_R1_001	2	stn	OCH 1922	South American	peru	cultivated
PI230513	BAO_170_S64_R1_001	2	stn	OCH 1933	South American	peru	cultivated
PI232036	BAO_171_S70_R1_001	4	tbr adg	EELM 1	South American	peru	cultivated
PI232840	BAO_173_S82_R1_001	4	tbr adg	EELM s.n.	South American	peru	cultivated
PI232841	BAO_174_S88_R1_001	4	tbr adg	EELM s.n.	South American	peru	cultivated
PI232842	BAO_175_S94_R1_001	4	tbr adg	EELM s.n.	South American	peru	cultivated
PI234004	BAO_176_S53_R1_001	4	tbr	GND 28	South American	bolivia	cultivated
PI237208	BAO_177_S59_R1_001	4	tbr adg	DIA 5	South American	ecudor	cultivated
PI243360	BAO_178_S65_R1_001	4	tbr adg	CCC 2	South American	colombia	cultivated
PI243366	BAO_179_S71_R1_001	4	tbr adg	CCC 27	South American	colombia	cultivated
PI243396	BAO_180_S77_R1_001	4	tbr adg	CCC 162	South American	colombia	cultivated
PI243399	BAO_181_S83_R1_001	4	tbr adg	CCC 194	South American	ecuador	cultivated
PI243400	BAO_182_S89_R1_001	4	tbr adg	CCC 196	South American	ecuador	cultivated
PI243401	BAO_183_S95_R1_001	4	tbr adg	CCC 198	South American	ecuador	cultivated
PI243402	BAO_184_S54_R1_001	4	tbr adg	CCC 199	South American	ecuador	cultivated
PI243403	BAO_185_S60_R1_001	4	tbr adg	CCC 201	South American	ecuador	cultivated
PI243404	BAO_186_S90_R1_001	4	tbr adg	CCC 203	South American	ecuador	cultivated
PI243407	BAO_189_S84_R1_001	4	tbr adg	CCC 208	South American	ecuador	cultivated
PI243409	BAO_191_S7_R1_001	4	tbr adg	CCC 210	South American	ecuador	cultivated
PI243410	BAO_192_S13_R1_001	4	tbr adg	CCC 214	South American	ecuador	cultivated
PI243415	BAO_194_S25_R1_001	4	tbr adg	CCC 249	South American	colombia	cultivated
PI243421	BAO_195_S31_R1_001	4	tbr adg	CCC 269	South American	colombia	cultivated
PI243435	BAO_196_S37_R1_001	4	tbr adg	CCC 404	South American	colombia	cultivated
PI243438	BAO_197_S43_R1_001	4	tbr adg	CCC 425	South American	venezuela	cultivated
PI243468	BAO_198_S2_R1_001	2	phu	CCC 299	South American	colombia	cultivated
PI243469	BAO_199_S8_R1_001	2	phu	CCC 698	South American	peru	cultivated
PI245320	BAO_200_S14_R1_001	4	tbr adg	COR C.11	South American	chile	cultivated
PI246497	BAO_202_S26_R1_001	4	tbr adg	COR P.164	South American	peru	cultivated
PI246499	BAO_203_S32_R1_001	4	tbr adg	COR P.166	South American	peru	cultivated
PI246514	BAO_204_S38_R1_001	4	tbr adg	COR P.202	South American	peru	cultivated
PI246518	BAO_206_S3_R1_001	4	tbr adg	COR P.205B	South American	peru	cultivated
PI246521	BAO_207_S9_R1_001	4	tbr adg	COR P.207	South American	peru	cultivated
PI246540	BAO_208_S15_R1_001	4	tbr adg	COR P.242	South American	peru	cultivated
PI246541	BAO_209_S21_R1_001	4	tbr adg	COR P.243	South American	peru	cultivated
PI246544	BAO_210_S27_R1_001	4	tbr adg	COR P.246	South American	peru	cultivated
PI246545	BAO_211_S33_R1_001	4	tbr adg	COR P.247	South American	peru	cultivated
PI246555	BAO_212_S39_R1_001	4	tbr adg	COR P.257	South American	peru	cultivated
PI246979	BAO_213_S45_R1_001	4	tbr adg	COR E.448	South American	peru	cultivated
PI255494	BAO_214_S4_R1_001	4	tbr adg	CEEA 19	South American	bolivia	cultivated
PI255503	BAO_215_S10_R1_001	4	tbr adg	BRU 741	South American	argentina	cultivated
PI255508	BAO_216_S16_R1_001	4	tbr adg	BRU 806	South American	bolivia	cultivated
PI258917	BAO_219_S34_R1_001	4	tbr adg	CAR 350	South American	bolivia	cultivated
PI265868	BAO_221_S46_R1_001	4	tbr adg	EBS 1816	South American	bolivia	cultivated
PI280886	BAO_222_S5_R1_001	4	tbr adg	WAC 156	South American	bolivia	cultivated
PI280942	BAO_223_S11_R1_001	4	tbr adg	WAC 1426	South American	bolivia	cultivated
PI280960	BAO_224_S17_R1_001	4	tbr adg	WAC 1468	South American	bolivia	cultivated
PI280969	BAO_225_S23_R1_001	4	tbr adg	WAC 1495	South American	peru	cultivated
PI280988	BAO_226_S29_R1_001	4	tbr adg	WAC 710	South American	bolivia	cultivated
PI280990	BAO_227_S35_R1_001	4	tbr adg	WAC 719	South American	bolivia	cultivated
PI280998	BAO_228_S41_R1_001	4	tbr adg	WAC 741	South American	bolivia	cultivated
PI281009	BAO_230_S6_R1_001	4	tbr adg	WAC 770	South American	bolivia	cultivated
PI281012	BAO_231_S12_R1_001	4	tbr adg	WAC 775	South American	bolivia	cultivated
PI281023	BAO_233_S24_R1_001	4	tbr adg	WAC 849	South American	bolivia	cultivated
PI281038	BAO_234_S30_R1_001	4	tbr adg	WAC 5	South American	peru	cultivated
PI281041	BAO_235_S36_R1_001	4	tbr adg	WAC 8	South American	peru	cultivated
PI281046	BAO_236_S42_R1_001	4	tbr adg	WAC 168	South American	peru	cultivated
PI281059	BAO_237_S48_R1_001	4	tbr adg	WAC 198	South American	peru	cultivated
PI281060	BAO_238_S49_R1_001	4	tbr adg	WAC 206	South American	peru	cultivated
PI281062	BAO_240_S61_R1_001	4	tbr adg	WAC 210	South American	peru	cultivated
PI281063	BAO_241_S67_R1_001	4	tbr adg	WAC 212	South American	peru	cultivated
PI281064	BAO_242_S73_R1_001	4	tbr adg	WAC 215	South American	peru	cultivated
PI281065	BAO_243_S79_R1_001	4	tbr adg	WAC 216	South American	peru	cultivated
PI281066	BAO_244_S85_R1_001	4	tbr adg	WAC 217	South American	peru	cultivated
PI281070	BAO_245_S91_R1_001	4	tbr adg	WAC 240	South American	peru	cultivated
PI281071	BAO_246_S50_R1_001	4	tbr adg	WAC 242	South American	peru	cultivated
PI281073	BAO_247_S56_R1_001	4	tbr adg	WAC 245	South American	peru	cultivated
PI281074	BAO_248_S62_R1_001	4	tbr adg	WAC 246	South American	peru	cultivated
PI281076	BAO_250_S74_R1_001	4	tbr adg	WAC 248	South American	peru	cultivated
PI281078	BAO_251_S80_R1_001	4	tbr adg	WAC 254	South American	peru	cultivated
PI281079	BAO_252_S86_R1_001	4	tbr adg	WAC 256	South American	peru	cultivated
PI281083	BAO_254_S51_R1_001	4	tbr adg	WAC 262	South American	peru	cultivated
PI281092	BAO_258_S75_R1_001	4	tbr adg	WAC 282	South American	peru	cultivated
PI281093	BAO_259_S81_R1_001	4	tbr adg	WAC 286	South American	peru	cultivated
PI281101	BAO_262_S52_R1_001	4	tbr adg	WAC 313	South American	peru	cultivated
PI281107	BAO_264_S64_R1_001	4	tbr adg	WAC 336	South American	peru	cultivated
PI281111	BAO_265_S70_R1_001	4	tbr adg	WAC 350	South American	peru	cultivated
PI281119	BAO_267_S82_R1_001	4	tbr adg	WAC 370	South American	peru	cultivated
PI281198	BAO_269_S94_R1_001	4	tbr adg	WAC 607	South American	peru	cultivated
PI281227	BAO_270_S53_R1_001	4	tbr adg	WAC 688	South American	peru	cultivated
PI281258	BAO_271_S59_R1_001	4	tbr adg	WAC 915	South American	peru	cultivated
PI283123	BAO_272_S65_R1_001	2	phu	OCH 1475	South American	ecuador	cultivated
PI283134	BAO_273_S71_R1_001	2	phu	OCH 1412	South American	colombia	cultivated
PI292078	BAO_274_S77_R1_001	4	tbr adg	UGN 5257	South American	peru	cultivated
PI292086	BAO_275_S83_R1_001	4	tbr adg	UGN 5309	South American	peru	cultivated
PI292089	BAO_276_S89_R1_001	4	tbr adg	UGN 5382	South American	peru	cultivated
PI292090	BAO_277_S95_R1_001	4	tbr adg	UGN 5383	South American	peru	cultivated
PI292096	BAO_278_S54_R1_001	4	tbr adg	UGN 5488	South American	peru	cultivated
PI292097	BAO_279_S60_R1_001	4	tbr adg	UGN 5489	South American	peru	cultivated
PI292107	BAO_280_S66_R1_001	4	tbr adg	UGN 5540	South American	peru	cultivated
PI310949	BAO_281_S72_R1_001	4	tbr adg	UGN 3538	South American	peru	cultivated
PI320326	BAO_282_S90_R1_001	4	tbr adg	HHR 4051	South American	argentina	cultivated
PI320351	BAO_283_S96_R1_001	2	phu	CCC 1210	South American	colombia	cultivated
PI320354	BAO_284_S1_R1_001	2	phu	CCC 1217	South American	colombia	cultivated
PI320355	BAO_285_S88_R1_001	2	phu	CCC 1219	South American	colombia	cultivated
PI320358	BAO_286_S94_R1_001	2	phu	CCC 1229	South American	colombia	cultivated
PI320361	BAO_287_S19_R1_001	2	phu	CCC 1235	South American	colombia	cultivated
PI320362	BAO_288_S25_R1_001	2	phu	CCC 1236	South American	colombia	cultivated
PI365344	BAO_289_S31_R1_001	2	stn	OCH S-46	South American	peru	cultivated
PI365345	BAO_290_S37_R1_001	4	tbr adg	OCH S-100	South American	peru	cultivated
PI365346	BAO_291_S43_R1_001	4	tbr adg	OCH S-103	South American	peru	cultivated
PI365372	BAO_292_S2_R1_001	4	tbr adg	OCH SC-96	South American	peru	cultivated
PI473246	BAO_295_S20_R1_001	4	tbr adg	HOF 1552	South American	argentina	cultivated
PI473247	BAO_296_S26_R1_001	4	tbr adg	OKA 3872	South American	argentina	cultivated
PI473249	BAO_297_S32_R1_001	4	tbr adg	OKA 3888	South American	argentina	cultivated
PI473251	BAO_298_S38_R1_001	4	tbr adg	OKA 3938	South American	argentina	cultivated
PI473255	BAO_299_S44_R1_001	4	tbr adg	OKA 3997	South American	argentina	cultivated
PI473259	BAO_300_S3_R1_001	4	tbr adg	HOF 2010	South American	argentina	cultivated
PI473265	BAO_301_S9_R1_001	4	tbr adg	OKA 4296	South American	argentina	cultivated
PI473270	BAO_303_S21_R1_001	4	tbr adg	OKA 4890	South American	argentina	cultivated
PI473272	BAO_304_S27_R1_001	4	tbr adg	OKA 5415	South American	argentina	cultivated
PI473281	BAO_305_S33_R1_001	4	tbr adg	OKA 5552	South American	argentina	cultivated
PI473284	BAO_306_S39_R1_001	4	tbr adg	OKA 5603	South American	argentina	cultivated
PI473286	BAO_307_S45_R1_001	4	tbr adg	OKA 5655	South American	argentina	cultivated
PI473393	BAO_312_S28_R1_001	4	tbr adg	HHCH 4598	South American	bolivia	cultivated
PI473507	BAO_313_S34_R1_001	4	tbr adg	AST 26	South American	bolivia	cultivated
PI473508	BAO_314_S40_R1_001	4	tbr adg	AST 42	South American	bolivia	cultivated
PI498171	BAO_315_S46_R1_001	2	phu	CCC 5128	South American	colombia	cultivated
PI500058	BAO_318_S17_R1_001	4	tbr adg	OKA 7572	South American	argentina	cultivated
PI546016	BAO_319_S23_R1_001	4	tbr adg	HOHL 197	South American	bolivia	cultivated
PI546025	BAO_320_S29_R1_001	4	tbr adg	HOHL 259	South American	bolivia	cultivated
PI558138	BAO_321_S35_R1_001	4	tbr adg	OKA 7559	South American	argentina	cultivated
PI558144	BAO_323_S47_R1_001	4	tbr adg	OKA 7599	South American	argentina	cultivated
PI558145	BAO_324_S6_R1_001	4	tbr adg	OKA 7674	South American	argentina	cultivated
PI566802	BAO_325_S12_R1_001	4	tbr adg	KUL s.n.	South American	argentina	cultivated
PI566803	BAO_326_S18_R1_001	4	tbr adg	OKA 4312	South American	argentina	cultivated
PI567848	BAO_327_S24_R1_001	4	tbr adg	SCLp 5061	South American	ecuador	cultivated
PI583329	BAO_328_S30_R1_001	4	tbr	CIP 391003	South American	peru	cultivated
PI583331	BAO_329_S36_R1_001	4	tbr	CIP 391013	South American	peru	cultivated
PI583332	BAO_330_S42_R1_001	4	tbr	CIP 391018	South American	peru	cultivated
PI583333	BAO_331_S48_R1_001	4	tbr	CIP 391019	South American	peru	cultivated
PI583334	BAO_332_S49_R1_001	4	tbr	CIP 391021	South American	peru	cultivated
PI583335	BAO_333_S55_R1_001	4	tbr	CIP 391044	South American	peru	cultivated
PI583336	BAO_334_S61_R1_001	4	tbr	CIP 391046	South American	peru	cultivated
PI583337	BAO_335_S66_R1_001	4	tbr	CIP 391053	South American	peru	cultivated
PI583338	BAO_336_S72_R1_001	4	tbr	CIP 391054	South American	peru	cultivated
PI583339	BAO_337_S78_R1_001	4	tbr	CIP 391056	South American	peru	cultivated
PI583340	BAO_338_S83_R1_001	4	tbr	CIP 391057	South American	peru	cultivated
PI583341	BAO_339_S89_R1_001	4	tbr	CIP 391137	South American	peru	cultivated
PI583342	BAO_340_S50_R1_001	4	tbr	CIP 391060	South American	peru	cultivated
PI584493	BAO_341_S56_R1_001	4	tbr	CIP 391004	South American	peru	cultivated
PI584494	BAO_342_S62_R1_001	4	tbr	CIP 391008	South American	peru	cultivated
PI584496	BAO_344_S73_R1_001	4	tbr	CIP 391048	South American	peru	cultivated
PI587110	BAO_345_S79_R1_001	4	tbr tbr	CPS 4543	South American	chile	wild
PI587115	BAO_346_S84_R1_001	4	tbr adg	SVRPV 6327	South American	venezuela	cultivated
PI590927	BAO_347_S90_R1_001	4	tbr	CIP 391007	South American	peru	cultivated
PI595449	BAO_349_S57_R1_001	4	tbr tbr	CON 888	South American	chile	cultivated
PI595458	BAO_350_S63_R1_001	4	tbr tbr	CON 925	South American	chile	cultivated
PI595514	BAO_351_S68_R1_001	2	phu	VIR 17648	South American	NA	cultivated
PI607886	BAO_352_S74_R1_001	4	tbr adg	SS 7223	South American	peru	cultivated
PI595454	BAO_353_S80_R1_001	2	brc	595454_bulk _2012	South American	chile	cultivated
PI619144	BAO002_S54_R1_001	2	stn	PIRAMPO	South American	peru	landrace
PI595461	BAO005_S72_R1_001	4	tbr	CON 931	South American	chile	cultivated
PI619145	BAO007_S84_R1_001	4	tbr adg	TARMELINA	South American	peru	landrace
PI619148	BAO008_S90_R1_001	4	tbr adg	CORAZON ROSADO	South American	argentina	landrace
PI607497	BAO009_S49_R1_001	4	tbr adg	PAPA CHONCA	South American	chile	landrace
PI584994	BAO011_S61_R1_001	2	phu	IVP101	europe	netherlands	genetic material
PI607472	BAO013_S73_R1_001	4	tbr adg	KHUCHI AKITA	South American	bolivia	landrace
PI607501	BAO014_S79_R1_001	4	tbr	C89.315	South American	peru	genetic material
PI491544	BAO017_S50_R1_001	4	tbr	DTO-02	South American	peru	genetic material
PI607498	BAO018_S56_R1_001	4	tbr adg	RUNTU HUAYRO	South American	peru	landrace
PI607495	BAO019_S62_R1_001	4	tbr adg	CHAUCHA AMARILLA	South American	peru	landrace
PI619146	BAO020_S68_R1_001	4	tbr adg	PAQOCHA O MURU URENA	South American	peru	landrace
PI607500	BAO021_S74_R1_001	4	tbr	C91.640	South American	peru	genetic material
PI619147	BAO022_S80_R1_001	4	tbr adg	WACAPA NAGUIN	South American	peru	landrace
PI619135	BAO023_S86_R1_001	4	tbr	YANA	South American	peru	cultivated
PI619136	BAO024_S92_R1_001	4	tbr	CRUZA 148	North America	mexico	cultivated
PI619140	BAO025_S51_R1_001	4	tbr adg	SANATANLALLA	South American	peru	landrace
PI607499	BAO027_S63_R1_001	4	tbr	C91.612	South American	peru	genetic material
PI599280	BAO028_S69_R1_001	2	ajh	JANCKO_AJAWIRI	South American	bolivia	landrace
PI595444	BAO031_S87_R1_001	4	tbr adg	QOYLLU	South American	bolivia	landrace
PI619141	BAO032_S93_R1_001	4	tbr adg	HUAGALINA	South American	peru	landrace
PI619142	BAO035_S64_R1_001	4	tbr adg	BADULAQUE	South American	peru	landrace
PI619137	BAO036_S70_R1_001	4	tbr adg	SA-450	South American	peru	landrace
PI245800	BAO038_S82_R1_001	4	tbr tbr	MUCANA - COR C.60	South American	chile	landrace
PI660359	BAO039_S88_R1_001	4	tbr adg	NEGRA OJOSA	South American	argentina	landrace
PI658587	BAO044_S71_R1_001	4	tbr adg	GUINCHO NEGRA	South American	peru	landrace
PI653761	BAO045_S77_R1_001	4	tbr adg	YANA HUALASH	South American	peru	landrace
PI660357	BAO046_S83_R1_001	4	tbr adg	SULLU	South American	peru	landrace
PI595441	BAO047_S89_R1_001	3	juz	LIK'I	South American	bolivia	landrace
PI619158	BAO048_S95_R1_001	4	tbr	V-3	South American	peru	cultivated
PI661982	BARBARA_S29_R1_001	4	tbr	BARBARA	europe	germany	cultivated
GS_22	GS_22_S44_R1_001	4	tbr	US-W 3573-KATAHADIN	North America	US	cultivated
GS_223	GS_223_S2_R1_001	4	tbr	DM 1-3 516 R44	North America	US	genetic material
GS_23	GS_23_S3_R1_001	4	tbr	US-W 4519-MERRIMACK	North America	US	cultivated
KBLV_56-01	KBLV_56-01_S85_R1_001	2	blv	HHCH5058	South American	peru	wild
KBLV_56-06	KBLV_56-06_S91_R1_001	2	blv	HHCH5058	South American	peru	wild
KBLV_56-25	KBLV_56-25_S52_R1_001	2	blv	HHCH5058	South American	peru	wild
KBLV_56-26	KBLV_56-26_S58_R1_001	2	blv	HHCH5058	South American	peru	wild
KBLV_56-27	KBLV_56-27_S64_R1_001	2	blv	HHCH5058	South American	peru	wild
KBLV_56-28	KBLV_56-28_S69_R1_001	2	blv	HHCH5058	South American	peru	wild
KBLV_56-29	KBLV_56-29_S75_R1_001	2	blv	HHCH5058	South American	peru	wild
KBLV_56-30	KBLV_56-30_S81_R1_001	2	blv	HHCH5058	South American	peru	wild
KBLV_56-31	KBLV_56-31_S86_R1_001	2	blv	HHCH5058	South American	peru	wild
KBLV_56-32	KBLV_56-32_S92_R1_001	2	blv	HHCH5058	South American	peru	wild
KBLV_56-33	KBLV_56-33_S53_R1_001	2	blv	HHCH5058	South American	peru	wild
KBLV_56-36	KBLV_56-36_S59_R1_001	2	blv	HHCH5058	South American	peru	wild
KBLV_56-37	KBLV_56-37_S65_R1_001	2	blv	HHCH5058	South American	peru	wild
KBLV_56-38	KBLV_56-38_S70_R1_001	2	blv	HHCH5058	South American	peru	wild
KBLV_56-39	KBLV_56-39_S76_R1_001	2	blv	HHCH5058	South American	peru	wild
KBLV_56-40	KBLV_56-40_S82_R1_001	2	blv	HHCH5058	South American	peru	wild
KBLV_56-41	KBLV_56-41_S87_R1_001	2	blv	HHCH5058	South American	peru	wild
KBLV_56-42	KBLV_56-42_S93_R1_001	2	blv	HHCH5058	South American	peru	wild
KBLV_56-43	KBLV_56-43_S54_R1_001	2	blv	HHCH5058	South American	peru	wild
KBLV_56-44	KBLV_56-44_S60_R1_001	2	blv	HHCH5058	South American	peru	wild
PI_131750	PI_131750_S54_R1_001	4	tbr	OSTBOTE	europe	germany	cultivated
PI_182550	PI_182550_S19_R1_001	4	tbr	ACKERSEGEN	europe	germany	cultivated
PI_199102	PI_199102_S24_R1_001	4	tbr	VICTOR	europe	spain	cultivated
PI_199285	PI_199285_S80_R1_001	4	tbr	FRUHPERLE	europe	germany	cultivated
PI_200115	PI_200115_S61_R1_001	4	tbr	BELLE DE FONTENAY	europe	france	cultivated
PI_200117	PI_200117_S10_R1_001	4	tbr	LIMOSA	europe	Netherlands	cultivated
PI_201406	PI_201406_S37_R1_001	4	tbr	R1R4	europe	UK	genetic material
PI_201407	PI_201407_S43_R1_001	4	tbr	R2R3	europe	UK	genetic material
PI_201777	PI_201777_S73_R1_001	4	tbr	MARIUS	europe	Norway	cultivated
PI_215618	PI_215618_S20_R1_001	4	tbr	R1R2R3R4	europe	UK	genetic material
PI_215620	PI_215620_S14_R1_001	4	tbr	R2R3R4	europe	UK	genetic material
PI_215621	PI_215621_S2_R1_001	4	tbr	R1R3R4	europe	UK	genetic material
PI_215623	PI_215623_S8_R1_001	4	tbr	R1R2R4 2070(69)	europe	UK	genetic material
PI_217560	PI_217560_S66_R1_001	4	tbr	URGENTA	europe	Netherlands	cultivated
PI_223726	PI_223726_S55_R1_001	4	tbr	BEVELANDER	europe	Natherlands	cultivated
PI_223730	PI_223730_S67_R1_001	4	tbr	MARITTA	europe	germany	cultivated
PI_237739	PI_237739_S28_R1_001	4	tbr	DORE	europe	netherlands	cultivated
PI_237741	PI_237741_S76_R1_001	4	tbr	ELLA	europe	germany	cultivated
PI_238084	PI_238084_S62_R1_001	4	tbr	FORTUNA	europe	germany	cultivated
PI_239413	PI_239413_S34_R1_001	4	tbr	DORITA	South American	mexico	cultivated
PI_239567	PI_239567_S9_R1_001	4	tbr	SIEGLINDE	europe	Austria	cultivated
PI_249611	PI_249611_S6_R1_001	4	tbr	AMBRA	europe	Czech republic	cultivated
PI_256977	PI_256977_S69_R1_001	4	tbr	ELENITA	South American	mexico	cultivated
PI_270542	PI_270542_S30_R1_001	4	tbr	SUSANNA	europe	germany	cultivated
PI_285264	PI_285264_S12_R1_001	4	tbr	ADVIRA	europe	germany	cultivated
PI_303146	PI_303146_S25_R1_001	4	tbr	R5	europe	UK	genetic material
PI_303149	PI_303149_S31_R1_001	4	tbr	R8	europe	UK	genetic material
PI_303150	PI_303150_S26_R1_001	4	tbr	Rmulti	europe	UK	genetic material
PI_310467	PI_310467_S22_R1_001	4	tbr	DESIREE	europe	netherlands	cultivated
PI_319198	PI_319198_S77_R1_001	4	tbr	MIRKA	europe	czech republic	cultivated
PI_319425	PI_319425_S12_R1_001	4	tbr	ATZIMBA	South American	mexico	cultivated
PI_319426	PI_319426_S48_R1_001	4	tbr	BERTITA	South American	mexico	cultivated
PI_319433	PI_319433_S56_R1_001	4	tbr	GRETA	North American	canada	cultivated
PI_319848	PI_319848_S14_R1_001	4	tbr	HOKKAI #45	asia	japan	cultivated
PI_321620	PI_321620_S38_R1_001	4	tbr	COSIMA	europe	germany	cultivated
PI_321621	PI_321621_S18_R1_001	4	tbr	FELDESLOHN	europe	germany	cultivated
PI_321622	PI_321622_S24_R1_001	4	tbr	FINA	europe	germany	cultivated
PI_326021	PI_326021_S84_R1_001	4	tbr	JUANITA	South American	mexico	cultivated
PI_344117	PI_344117_S88_R1_001	4	tbr	KENYA AKIBA	africa	kenya	cultivated
PI_349761	PI_349761_S84_R1_001	4	tbr	ISKRA	europe	Russia	cultivated
PI_349776	PI_349776_S90_R1_001	4	tbr	ISLA CAUCAHUA	europe	Russia	cultivated
PI_349782	PI_349782_S26_R1_001	4	tbr	CHILOE ANCUD	europe	Russia	cultivated
PI_351052	PI_351052_S8_R1_001	4	tbr	JAAKKO	europe	finland	cultivated
PI_362717	PI_362717_S16_R1_001	4	tbr	KUFRI JEEVAN	Asia	india	cultivated
PI_362729	PI_362729_S35_R1_001	4	tbr	KANDIDAT	europe	russia	cultivated
PI_362730	PI_362730_S20_R1_001	4	tbr	CARMIKAVSKIJ	europe	russia	cultivated
PI_362738	PI_362738_S89_R1_001	4	tbr	OGONEK	europe	russia	cultivated
PI_362741	PI_362741_S42_R1_001	4	tbr	TASTY	europe	russia	cultivated
PI_362742	PI_362742_S52_R1_001	4	tbr	TEMP	europe	russia	cultivated
PI_362744	PI_362744_S35_R1_001	4	tbr	VARMAS	europe	russia	cultivated
PI_372878	PI_372878_S36_R1_001	4	tbr	TALOVSKY 110	europe	russia	cultivated
PI_377745	PI_377745_S18_R1_001	4	tbr	MARIS PIPER	europe	UK	cultivated
PI_379596	PI_379596_S11_R1_001	4	tbr	CARIVINCA	europe	russia	cultivated
PI_379605	PI_379605_S58_R1_001	4	tbr	STOLOVIJ 19	europe	russia	cultivated
PI_407410	PI_407410_S95_R1_001	4	tbr	MULTA	europe	netherlands	cultivated
PI_407412	PI_407412_S86_R1_001	4	tbr	VORAN	europe	germany	cultivated
PI_407416	PI_407416_S4_R1_001	4	tbr	ARRAN PILOT	europe	UK	cultivated
PI_407417	PI_407417_S40_R1_001	4	tbr	BINTJE	europe	netherlands	cultivated
PI_407419	PI_407419_S57_R1_001	4	tbr	EERSTELING DUKE OF YORK	europe	UK	cultivated
PI_407420	PI_407420_S94_R1_001	4	tbr	KING EDWARD	europe	UK	cultivated
PI_407421	PI_407421_S32_R1_001	4	tbr	MAJESTIC	europe	UK	cultivated
PI_407425	PI_407425_S39_R1_001	4	tbr	UP TO DATE	europe	UK	cultivated
PI_423632	PI_423632_S29_R1_001	4	tbr	KAMERAZ	europe	russia	cultivated
PI_423648	PI_423648_S3_R1_001	4	tbr	SASKIA	europe	netherlands	cultivated
PI_423649	PI_423649_S6_R1_001	4	tbr	VOKAL	europe	netherlands	cultivated
PI_423661	PI_423661_S63_R1_001	4	tbr	EIGENHEIMER	europe	netherlands	cultivated
PI_423662	PI_423662_S2_R1_001	4	tbr	LIBERTAS	europe	netherlands	cultivated
PI_423669	PI_423669_S47_R1_001	4	tbr	VEKARO	europe	netherlands	cultivated
PI_423670	PI_423670_S15_R1_001	4	tbr	VIVAKS	europe	netherlands	cultivated
PI_451705	PI_451705_S65_R1_001	4	tbr	MARIS BARD	europe	UK	cultivated
PI_451706	PI_451706_S5_R1_001	4	tbr	CROFT	europe	UK	cultivated
PI_451707	PI_451707_S78_R1_001	4	tbr	PENTLAND DELL	europe	UK	cultivated
PI_451708	PI_451708_S28_R1_001	4	tbr	PENTLAND JAVELIN	europe	UK	cultivated
PI_451709	PI_451709_S13_R1_001	4	tbr	PENTLAND SQUIRE	europe	UK	cultivated
PI_462333	PI_462333_S41_R1_001	4	tbr	VITA	europe	russia	cultivated
PI_475775	PI_475775_S3_R1_001	4	tbr	CRAIGS SNOWWHITE	europe	UK	cultivated
PI_475776	PI_475776_S72_R1_001	4	tbr	PENTLAND ACE	europe	UK	cultivated
PI_475781	PI_475781_S53_R1_001	4	tbr	LOSHITSKY	europe	belarus	cultivated
PI_491542	PI_491542_S75_R1_001	4	tbr	MONSERRATE	South American	mexico	cultivated
PI_515921	PI_515921_S78_R1_001	4	tbr	GRANOLA	europe	germany	cultivated
PI_518592	PI_518592_S7_R1_001	4	tbr	PAPA AMARGA	South American	uruguay	cultivated
PI_527881	PI_527881_S65_R1_001	4	tbr	RODBROKIG	europe	sweden	cultivated
PI_527882	PI_527882_S71_R1_001	4	tbr	ROFA	europe	russia	cultivated
PI_527893	PI_527893_S64_R1_001	4	tbr	IRIS	europe	germany	cultivated
PI_527897	PI_527897_S52_R1_001	4	tbr	DRAYTON	europe	UK	cultivated
PI_527906	PI_527906_S94_R1_001	4	tbr	PENTLAND CROWN	europe	UK	cultivated
PI_527922	PI_527922_S70_R1_001	4	tbr	JASMIN	europe	poland	cultivated
PI_527923	PI_527923_S53_R1_001	4	tbr	PERKOZ	europe	poland	cultivated
PI_527925	PI_527925_S88_R1_001	4	tbr	OTTAR	europe	norway	cultivated
PI_527926	PI_527926_S60_R1_001	4	tbr	TROLL	europe	norway	cultivated
PI_527927	PI_527927_S77_R1_001	4	tbr	RUTT	europe	norway	cultivated
PI_527929	PI_527929_S95_R1_001	4	tbr	SUPER	europe	romania	cultivated
PI_527977	PI_527977_S82_R1_001	4	tbr	LOW BAY	South American	chile	landrace
PI_527978	PI_527978_S76_R1_001	4	tbr	LOMAN	South American	guatemala	cultivated
PI_527979	PI_527979_S89_R1_001	4	tbr	SANTO AMOR	South American	brazil	cultivated
PI_537040	PI_537040_S47_R1_001	4	tbr	KINGSTON	europe	UK	cultivated
PI_537045	PI_537045_S87_R1_001	4	tbr	PENTLAND MARBLE	europe	UK	cultivated
PI_584993	PI_584993_S33_R1_001	4	phu	IVP 48	europe	netherlands	genetic material
PI_587046	PI_587046_S24_R1_001	4	tbr	UKAMA	europe	netherlands	cultivated
PI_587049	PI_587049_S41_R1_001	4	tbr	MILA	europe	poland	cultivated
PI_587050	PI_587050_S23_R1_001	4	tbr	URAN	europe	poland	cultivated
PI_587051	PI_587051_S42_R1_001	4	tbr	CORINE	europe	netherlands	cultivated
PI_587052	PI_587052_S25_R1_001	4	tbr	OMEGA	europe	germany	cultivated
PI_587053	PI_587053_S29_R1_001	4	tbr	CFK-69-1	South American	unknown	unknown
PI_587054	PI_587054_S22_R1_001	4	tbr	ZAREWO	europe	ukraine	cultivated
PI_587065	PI_587065_S4_R1_001	4	tbr	ANETT	europe	germany	cultivated
PI_587068	PI_587068_S30_R1_001	4	tbr	MARIA	South American	peru	cultivated
PI_587069	PI_587069_S10_R1_001	4	tbr	SANTA CATALINA	South American	ecuador	cultivated
PI_587072	PI_587072_S18_R1_001	4	tbr	KENYA BARAKA	africa	kenya	cultivated
PI_587073	PI_587073_S6_R1_001	4	tbr	GABRIELA	South American	peru	cultivated
PI_587077	PI_587077_S71_R1_001	4	tbr	SPUNTA	europe	netherlands	cultivated
PI_587084	PI_587084_S81_R1_001	4	tbr	NEVSKY-3RD	europe	russia	cultivated
PI_595403	PI_595403_S40_R1_001	4	tbr	POLIOT	europe	russia	cultivated
PI_595405	PI_595405_S82_R1_001	4	tbr	SEDOV	europe	russia	cultivated
PI_595406	PI_595406_S46_R1_001	4	tbr	SYR-9	europe	russia	cultivated
PI_595415	PI_595415_S87_R1_001	4	tbr	CHASKA	South American	peru	cultivated
PI_595420	PI_595420_S19_R1_001	4	tbr	AURA	europe	france	cultivated
PI_595424	PI_595424_S93_R1_001	4	tbr	MANDEL	europe	sweden	cultivated
PI_595425	PI_595425_S1_R1_001	4	tbr	MARIJKE	europe	netherlands	cultivated
PI_595444	PI_595444_S17_R1_001	4	tbr adg	QOYLLU	South American	bolivia	landrace
PI_595492	PI_595492_S40_R1_001	4	tbr tbr	GUADACHO - SC 4425	South American	chile	landrace
PI_597779	PI_597779_S51_R1_001	4	tbr	ANCILLA	europe	germany	cultivated
PI_597782	PI_597782_S74_R1_001	4	tbr	COLIBAN	australia	australia	cultivated
PI_599259	PI_599259_S34_R1_001	2	juz	LUCKY	South American	bolivia	landrace
PI_604211	PI_604211_S37_R1_001	4	tbr	82-222-1	South American	bolivia	genetic material
PI_607472	PI_607472_S28_R1_001	4	tbr adg	KHUCHI AKITA	South American	bolivia	landrace
PI_607475	PI_607475_S45_R1_001	4	tbr	NICOLA	europe	germany	cultivated
PI_607480	PI_607480_S21_R1_001	4	tbr	JAMTLANDS VIT	europe	sweden	cultivated
PI_607482	PI_607482_S27_R1_001	4	tbr	SORT FRA AUKRUST	europe	norway	cultivated
PI_607483	PI_607483_S39_R1_001	4	tbr	BJORNA	europe	sweden	cultivated
PI_607494	PI_607494_S23_R1_001	4	tbr	AMARILLO	South American	peru	cultivated
PI_607495	PI_607495_S29_R1_001	4	tbr adg	CHAUCHA AMARILLA	South American	peru	landrace
PI_607497	PI_607497_S22_R1_001	4	tbr tbr	PAPA CHONCA	South American	chile	landrace
PI_607498	PI_607498_S17_R1_001	4	tbr adg	RUNTU HUAYRO	South American	peru	landrace
PI_611072	PI_611072_S91_R1_001	4	tbr adg	YANA IMILLA	South American	peru	landrace
PI_611078	PI_611078_S85_R1_001	4	tbr tbr	PAPA CACHO	South American	chile	landrace
PI_611108	PI_611108_S9_R1_001	4	tbr	MICHOACAN	South American	mexico	cultivated
PI_619135	PI_619135_S24_R1_001	4	tbr	YANA	South American	peru	cultivated
PI_619136	PI_619136_S68_R1_001	4	tbr	CRUZA 148	South American	mexico	cultivated
PI_619139	PI_619139_S36_R1_001	4	tbr adg	OJO DE BUEY	South American	peru	cultivated
PI_619140	PI_619140_S30_R1_001	4	tbr adg	SANATANLALLA	South American	peru	landrace
PI_619144	PI_619144_S21_R1_001	4	tbr adg	PIRAMPO	South American	peru	landrace
PI_619145	PI_619145_S45_R1_001	4	tbr adg	TARMELINA	South American	peru	landrace
PI_619146	PI_619146_S46_R1_001	4	tbr adg	PAQOCHA O MURU URENA	South American	peru	landrace
PI_619148	PI_619148_S10_R1_001	4	tbr adg	CORAZON ROSADO	South American	argentina	landrace
PI_619149	PI_619149_S12_R1_001	4	tbr	DG-D4-21	europe	poland	genetic material
PI_619151	PI_619151_S66_R1_001	4	tbr	97A-77	europe	poland	genetic material
PI_619152	PI_619152_S28_R1_001	4	tbr	MEDUZA	europe	poland	cultivated
PI_619155	PI_619155_S67_R1_001	4	tbr	REZERV	europe	russia	cultivated
PI_619156	PI_619156_S34_R1_001	4	tbr	DOBRO	europe	belarus	cultivated
PI_619158	PI_619158_S40_R1_001	4	tbr	V-3	South American	peru	cultivated
PI_629019	PI_629019_S34_R1_001	4	tbr	SYLVIA (CPVPA)	europe	france	cultivated
PI_629020	PI_629020_S19_R1_001	4	tbr	CYNTHIA	europe	france	cultivated
PI_629023	PI_629023_S13_R1_001	4	tbr	MARINE	europe	france	cultivated
PI_630949	PI_630949_S42_R1_001	4	tbr	97A-51	europe	poland	genetic material
PI_630952	PI_630952_S50_R1_001	4	tbr	A97084-44	South American	mexico	genetic material
PI_630953	PI_630953_S48_R1_001	4	tbr	EGA 9706-14	South American	mexico	genetic material
PI_631416	PI_631416_S31_R1_001	4	tbr	DG-D8-330	europe	poland	genetic material
PI_631417	PI_631417_S7_R1_001	4	tbr	97A-64	europe	poland	genetic material
PI_631418	PI_631418_S1_R1_001	4	tbr	97A-68	europe	poland	genetic material
PI_631419	PI_631419_S68_R1_001	4	tbr adg	GARHUASH HUAYRO	South American	peru	landrace
PI_633600	PI_633600_S2_R1_001	4	tbr	A9520-05	South American	mexico	genetic material
PI_633606	PI_633606_S14_R1_001	4	tbr	CHARLOTTE	europe	france	cultivated
PI_634530	PI_634530_S11_R1_001	4	tbr	REICHE	South American	peru	cultivated
PI_634532	PI_634532_S27_R1_001	4	tbr	CANCHAN - INIA	South American	peru	cultivated
PI_634533	PI_634533_S33_R1_001	4	tbr	PERRICHOLI	South American	peru	cultivated
PI_634534	PI_634534_S17_R1_001	4	tbr	YUNGAY	South American	peru	cultivated
PI_634776	PI_634776_S20_R1_001	4	tbr	BORA VALLEY	asia	s. korea	cultivated
PI_634777	PI_634777_S26_R1_001	4	tbr	EARLY VALLEY	asia	s. korea	cultivated
PI_634778	PI_634778_S32_R1_001	4	tbr	GOGU VALLEY	asia	s. korea	cultivated
PI_634780	PI_634780_S38_R1_001	4	tbr	PURPLE VALLEY	asia	s. korea	cultivated
PI_635116	PI_635116_S4_R1_001	4	tbr	BP1	africa	s. africa	cultivated
PI_639204	PI_639204_S73_R1_001	4	tbr	ALWARA	europe	germany	cultivated
PI_642184	PI_642184_S1_R1_001	4	tbr adg	SUYTU VILQUINA	South American	peru	landrace
PI_642185	PI_642185_S7_R1_001	4	tbr adg	GAYNA	South American	peru	landrace
PI_642186	PI_642186_S13_R1_001	4	tbr adg	YUGUIMA	South American	peru	landrace
PI_642187	PI_642187_S19_R1_001	4	tbr adg	PACIENCIA	South American	peru	landrace
PI_642188	PI_642188_S25_R1_001	4	tbr adg	POLLUNTA CHATA	South American	peru	landrace
PI_642189	PI_642189_S31_R1_001	4	tbr adg	RUBI	South American	colombia	landrace
PI_642429	PI_642429_S9_R1_001	4	tbr	UNICA	South American	peru	cultivated
PI_642430	PI_642430_S15_R1_001	4	tbr	GUI VALLEY	asia	s. korea	cultivated
PI_642438	PI_642438_S37_R1_001	4	tbr adg	ALCCA IMILLA	South American	peru	landrace
PI_642439	PI_642439_S21_R1_001	4	tbr adg	CANASTA	South American	peru	landrace
PI_642440	PI_642440_S43_R1_001	4	tbr adg	GARHUASH SUITO	South American	peru	landrace
PI_642441	PI_642441_S2_R1_001	4	tbr adg	HUICHIRI	South American	peru	landrace
PI_642442	PI_642442_S27_R1_001	4	tbr adg	JANCKO PHINU	South American	bolivia	landrace
PI_642444	PI_642444_S14_R1_001	4	tbr adg	PUCA TROMBOS	South American	peru	landrace
PI_642446	PI_642446_S20_R1_001	4	tbr adg	OKELLA QUEHUILLO	South American	peru	landrace
PI_653760	PI_653760_S81_R1_001	4	tbr	ROSE VALLEY	asia	s. korea	cultivated
PI_653830	PI_653830_S33_R1_001	4	tbr	HERM 18 - haploid inducer	North America	US	genetic material
PI_654350	PI_654350_S3_R1_001	4	tbr	STICK VALLEY	asia	s. korea	cultivated
PI_657132	PI_657132_S39_R1_001	4	tbr	SANTA ANA	South American	peru	cultivated
PI_657133	PI_657133_S45_R1_001	4	tbr	MARIA HUANCA	South American	peru	cultivated
PI_657134	PI_657134_S26_R1_001	4	tbr	KINIGI	South American	peru	cultivated
PI_657135	PI_657135_S4_R1_001	4	tbr	MUZIRANZARA	South American	peru	cultivated
PI_657137	PI_657137_S16_R1_001	4	tbr	UNALM GUISI	South American	peru	cultivated
PI_657138	PI_657138_S22_R1_001	4	tbr	MURUTA	South American	peru	cultivated
PI_657139	PI_657139_S28_R1_001	4	tbr	ENFULA	South American	peru	cultivated
PI_657140	PI_657140_S34_R1_001	4	tbr	VICTORIA (PE)	South American	peru	cultivated
PI_657141	PI_657141_S40_R1_001	4	tbr	DHEERA	South American	peru	cultivated
PI_657142	PI_657142_S5_R1_001	4	tbr	INIAP FRIPAPA 99	South American	ecuador	cultivated
PI_657143	PI_657143_S11_R1_001	4	tbr	BASADRE	South American	peru	cultivated
PI_657144	PI_657144_S17_R1_001	4	tbr	C97.007	South American	peru	genetic material
PI_657145	PI_657145_S23_R1_001	4	tbr	H96.316	South American	peru	genetic material
PI_657146	PI_657146_S29_R1_001	4	tbr	CIP 396286.7	South American	peru	genetic material
PI_657147	PI_657147_S35_R1_001	4	tbr adg	ALCA TARMA	South American	peru	landrace
PI_658588	PI_658588_S79_R1_001	4	tbr	ASTER	europe	poland	cultivated
PI_658589	PI_658589_S83_R1_001	4	tbr	URSUS	europe	poland	cultivated
PI_661981	PI_661981_S47_R1_001	4	tbr	ASUN	europe	spain	cultivated
PI_661982	PI_661982_S32_R1_001	4	tbr	BARBARA	europe	germany	cultivated
PI_661983	PI_661983_S38_R1_001	4	tbr	BZURA	europe	poland	cultivated
PI_661984	PI_661984_S6_R1_001	4	tbr	FINA DE CARBALLO	europe	spain	cultivated
PI_661985	PI_661985_S44_R1_001	4	tbr	GORBEA	europe	spain	cultivated
PI_661986	PI_661986_S12_R1_001	4	tbr	GOYA	europe	spain	cultivated
PI_661987	PI_661987_S18_R1_001	4	tbr	IKER	europe	spain	cultivated
PI_661988	PI_661988_S24_R1_001	4	tbr	NAGORE	europe	spain	cultivated
PI_661989	PI_661989_S30_R1_001	4	tbr	PIROLA	europe	germany	cultivated
PI_661990	PI_661990_S36_R1_001	4	tbr	PASTUSA SUPREMA	South American	colombia	cultivated
PI_662322	PI_662322_S72_R1_001	4	tbr	PICASSO	europe	netherlands	cultivated
PI_662323	PI_662323_S48_R1_001	4	tbr adg	ROJA NARINO	South American	colombia	landrace
PI_662324	PI_662324_S3_R1_001	4	tbr adg	LLUNCHUYWAQACHI	South American	peru	landrace
PI_662325	PI_662325_S42_R1_001	4	tbr	BLUE SHETLAND	North America	canada	cultivated
PI_664473	PI_664473_S7_R1_001	4	tbr	BISON (D)	europe	germany	cultivated
PI_664474	PI_664474_S15_R1_001	4	tbr adg	YANAMATA	South American	peru	landrace
PI_664475	PI_664475_S21_R1_001	4	tbr adg	CHIQUILLA PITIQUINA	South American	peru	landrace
PI_664476	PI_664476_S27_R1_001	4	tbr adg	AMBAR	South American	peru	landrace
PI_664477	PI_664477_S33_R1_001	4	tbr adg	LEONA - OCH 7009	South American	ecuador	landrace
PI_665406	PI_665406_S1_R1_001	4	tbr	OLALLA	europe	spain	cultivated
PI_665407	PI_665407_S9_R1_001	4	tbr adg	YEMA DE HUEVO	South American	colombia	landrace
PI_666142	PI_666142_S41_R1_001	4	tbr	MYATTS ASHLEAF	europe	UK	cultivated
PI_666963	PI_666963_S16_R1_001	4	tbr	SANTE	europe	netherlands	cultivated
PI_666964	PI_666964_S20_R1_001	4	tbr	SAIKAI 35	asia	japan	cultivated
PI_669829	PI_669829_S39_R1_001	4	tbr adg	HUAYCU	South American	bolivia	landrace
PI_672073	PI_672073_S21_R1_001	4	tbr	IGOROTA - LBR1-5	asia	philippines	cultivated
PI_673449	PI_673449_S60_R1_001	4	tbr	ERAMOSA	North America	canada	cultivated
PI_673450	PI_673450_S44_R1_001	4	tbr	ELMER'S BLUE	North American	canada	cultivated
PI245792	PI245792_S11_R1_001	4	tbr tbr	MORADA OJUDA	South American	chile	cultivated
PI245800	PI245800_S20_R1_001	4	tbr tbr	MUCANA - COR C.60	South American	chile	landrace
PI407411	PI407411_S3_R1_001	4	tbr	SATURNA	europe	netherlands	cultivated
PI511845	PI511845_S38_R1_001	4	tbr	SERRANA INTA	South American	argentina	cultivated
PI511856	PI511856_S41_R1_001	4	tbr	CAPIRO	South American	colombia	cultivated
PI527980	PI527980_S17_R1_001	4	tbr	ARACY	South American	brazil	cultivated
PI537035	PI537035_S39_R1_001	4	tbr	STOBRAWA	europe	poland	cultivated
PI587048	PI587048_S15_R1_001	4	tbr	ARMA	europe	UK	cultivated
PI587063	PI587063_S2_R1_001	4	tbr	PRIEKULSKY RANNY	europe	latvia	cultivated
PI587064	PI587064_S32_R1_001	4	tbr	NEVSKII	europe	russia	cultivated
PI587067	PI587067_S47_R1_001	4	tbr	TOLLOCAN	South American	mexico	cultivated
PI595438	PI595438_S35_R1_001	4	juz	AZUL LUK'I	South American	bolivia	landrace
PI607491	PI607491_S14_R1_001	4	tbr adg	CUCHIPA ISMAYNIN - SA-1356	South American	peru	landrace
PI607502	PI607502_S13_R1_001	4	tbr	TACNA	South American	peru	cultivated
PI619137	PI619137_S37_R1_001	4	tbr adg	SA-450	South American	peru	landrace
PI619141	PI619141_S7_R1_001	4	tbr adg	HUAGALINA	South American	peru	landrace
PI619142	PI619142_S31_R1_001	4	tbr adg	BADULAQUE	SouthAmerican	peru	landrace
PI633601	PI633601_S12_R1_001	4	tbr	EDEN	europe	UK	cultivated
PI633602	PI633602_S18_R1_001	4	tbr	SHERIFF	europe	UK	cultivated
PI633604	PI633604_S24_R1_001	4	tbr	TEENA	europe	UK	cultivated
PI633605	PI633605_S30_R1_001	4	tbr	TORRIDON	europe	UK	cultivated
PI634531	PI634531_S9_R1_001	4	tbr	COSTANERA	South American	peru	cultivated
PI642181	PI642181_S36_R1_001	4	tbr adg	YURACC CCOMPIS	South American	peru	landrace
PI642182	PI642182_S42_R1_001	4	tbr adg	YANA MACUCO	South American	peru	landrace
PI642183	PI642183_S48_R1_001	4	tbr adg	CHUNGUINA	South American	peru	landrace
PI645563	PI645563_S23_R1_001	4	tbr adg	CASA BLANCA	South American	peru	landrace
PI653761	PI653761_S45_R1_001	4	tbr adg	YANA HUALASH	South American	peru	landrace
PI654354	PI654354_S21_R1_001	4	tbr adg	SOLIMAN	South American	bolivia	landrace
PI658587	PI658587_S33_R1_001	4	tbr adg	GUINCHO NEGRA	South American	peru	landrace
PI660358	PI660358_S27_R1_001	4	tbr adg	LEONA - OCH 10229	South American	ecuador	landrace
PI660359	PI660359_S26_R1_001	4	tbr adg	NEGRA OJOSA	South American	argentina	landrace
