# Supplementary material for: Potato soup: analysis of cultivated potato gene bank populations reveals high diversity and little structure
Source: Front Plant Sci. 2024 Jul 18;15:1429279. doi: 10.3389/fpls.2024.1429279 (PMC11291250; doi:10.3389/fpls.2024.1429279)
Supplement: Supplementary file 1 [file DataSheet_1.zip › SUPPLEMENTAL/Supplemental_Table_5_Fst.csv]

Population1	Population2	FST	CI_2.75	CI_97.5	adjusted pvalue
US/Canada(20)	ch Peru(20)	0.033	0.041272919	0.058327081	0.001381579
US/Canada(20)	Bolivia/Argentina/Uruguay(3)	0.059	0.054297711	0.325702289	0.009655172
ch Peru(20)	Bolivia/Argentina/Uruguay(3)	0.032	0.024127145	0.296872855	0.0415625
US/Canada(20)	Chile(13)	0.029	0.015359853	0.136040147	0.001381579
ch Peru(20)	Chile(13)	0.027	0.01632685	0.12327315	0.001381579
Bolivia/Argentina/Uruguay(3)	Chile(13)	0.025	0.024421701	0.304778299	0.106029412
US/Canada(20)	Mexico/Guatemala(10)	0.032	0.039520446	0.084279554	0.001381579
ch Peru(20)	Mexico/Guatemala(10)	0.016	0.018507649	0.066292351	0.005
Bolivia/Argentina/Uruguay(3)	Mexico/Guatemala(10)	0.062	0.032545104	0.372454896	0.044381443
Chile(13)	Mexico/Guatemala(10)	0.042	0.039651186	0.142948814	0.001381579
US/Canada(20)	Europe(20)	0.019	0.019096575	0.057703425	0.001381579
ch Peru(20)	Europe(20)	0.02	0.022220959	0.045579041	0.001381579
Bolivia/Argentina/Uruguay(3)	Europe(20)	0.057	0.032776427	0.325223573	0.015166667
Chile(13)	Europe(20)	0.031	0.012026667	0.135373333	0.001381579
Mexico/Guatemala(10)	Europe(20)	0.015	0.016464675	0.060535325	0.005
US/Canada(20)	Brazil/Ecuador/Colombia(6)	0.027	0.023813744	0.091386256	0.001381579
ch Peru(20)	Brazil/Ecuador/Colombia(6)	0.002	0.008775844	0.047024156	0.264519231
Bolivia/Argentina/Uruguay(3)	Brazil/Ecuador/Colombia(6)	0.032	-0.002285495	0.374885495	0.08085
Chile(13)	Brazil/Ecuador/Colombia(6)	0.024	0.015907568	0.142892432	0.030815217
Mexico/Guatemala(10)	Brazil/Ecuador/Colombia(6)	0.008	-0.011453272	0.106653272	0.166165049
Europe(20)	Brazil/Ecuador/Colombia(6)	0.008	0.000443275	0.074756725	0.081089109
US/Canada(20)	Peru(20)	0.109	0.094522457	0.158277543	0.001381579
ch Peru(20)	Peru(20)	0.043	0.041413865	0.080186135	0.001381579
Bolivia/Argentina/Uruguay(3)	Peru(20)	0.075	0.064514232	0.296285768	0.005
Chile(13)	Peru(20)	0.079	0.05988926	0.17991074	0.001381579
Mexico/Guatemala(10)	Peru(20)	0.088	0.074837748	0.145562252	0.001381579
Europe(20)	Peru(20)	0.083	0.085935437	0.120264563	0.001381579
Brazil/Ecuador/Colombia(6)	Peru(20)	0.05	0.047487709	0.097312291	0.001381579
US/Canada(20)	Ecuador(17)	0.103	0.103141453	0.147058547	0.001381579
ch Peru(20)	Ecuador(17)	0.039	0.037471232	0.088328768	0.001381579
Bolivia/Argentina/Uruguay(3)	Ecuador(17)	0.063	0.075932561	0.293067439	0.002625
Chile(13)	Ecuador(17)	0.074	0.059777515	0.172022485	0.001381579
Mexico/Guatemala(10)	Ecuador(17)	0.078	0.081676176	0.131323824	0.001381579
Europe(20)	Ecuador(17)	0.078	0.080935437	0.115264563	0.001381579
Brazil/Ecuador/Colombia(6)	Ecuador(17)	0.034	0.037456854	0.087743146	0.001381579
Peru(20)	Ecuador(17)	0.017	0.021847093	0.056152907	0.001381579
US/Canada(20)	Bolivia(20)	0.087	0.086263158	0.136936842	0.001381579
ch Peru(20)	Bolivia(20)	0.029	0.023677046	0.083722954	0.001381579
Bolivia/Argentina/Uruguay(3)	Bolivia(20)	0.035	0.044421428	0.267578572	0.0415625
Chile(13)	Bolivia(20)	0.055	0.045647133	0.145552867	0.001381579
Mexico/Guatemala(10)	Bolivia(20)	0.064	0.057547666	0.132652334	0.001381579
Europe(20)	Bolivia(20)	0.064	0.060996742	0.114203258	0.001381579
Brazil/Ecuador/Colombia(6)	Bolivia(20)	0.027	0.031839416	0.089560584	0.010738636
Peru(20)	Bolivia(20)	0.008	0.007156788	0.055643212	0.016153846
Ecuador(17)	Bolivia(20)	0.018	0.018502448	0.065697552	0.001381579
US/Canada(20)	Argentina/Chile(20)	0.08	0.065295828	0.160104172	0.001381579
ch Peru(20)	Argentina/Chile(20)	0.034	0.04088016	0.08771984	0.001381579
Bolivia/Argentina/Uruguay(3)	Argentina/Chile(20)	0.031	0.036155689	0.258844311	0.03462766
Chile(13)	Argentina/Chile(20)	0.038	0.036194559	0.133405441	0.001381579
Mexico/Guatemala(10)	Argentina/Chile(20)	0.068	0.06542174	0.13817826	0.001381579
Europe(20)	Argentina/Chile(20)	0.067	0.056968645	0.129431355	0.001381579
Brazil/Ecuador/Colombia(6)	Argentina/Chile(20)	0.04	0.044958672	0.102641328	0.006176471
Peru(20)	Argentina/Chile(20)	0.028	0.021880406	0.074919594	0.001381579
Ecuador(17)	Argentina/Chile(20)	0.034	0.034230319	0.084369681	0.001381579
Bolivia(20)	Argentina/Chile(20)	0.006	0.005651927	0.061148073	0.057272727
US/Canada(20)	Colombia/Venezuela(14)	0.098	0.080413604	0.167386396	0.001381579
ch Peru(20)	Colombia/Venezuela(14)	0.038	0.038544313	0.091255687	0.001381579
Bolivia/Argentina/Uruguay(3)	Colombia/Venezuela(14)	0.055	0.064383299	0.315616701	0.055714286
Chile(13)	Colombia/Venezuela(14)	0.074	0.076379712	0.171420288	0.001381579
Mexico/Guatemala(10)	Colombia/Venezuela(14)	0.073	0.04654788	0.16905212	0.001381579
Europe(20)	Colombia/Venezuela(14)	0.077	0.067047528	0.134352472	0.001381579
Brazil/Ecuador/Colombia(6)	Colombia/Venezuela(14)	0.023	0.033186058	0.082213942	0.031612903
Peru(20)	Colombia/Venezuela(14)	0.026	0.026124377	0.069675623	0.001381579
Ecuador(17)	Colombia/Venezuela(14)	0.002	0.013313393	0.049886607	0.311
Bolivia(20)	Colombia/Venezuela(14)	0.02	0.01591994	0.08728006	0.007325581
Argentina/Chile(20)	Colombia/Venezuela(14)	0.039	0.026970359	0.112429641	0.001381579
US/Canada(20)	Boliviense(20)	0.403	0.369043786	0.500956214	0.001381579
ch Peru(20)	Boliviense(20)	0.392	0.359585814	0.489614186	0.001381579
Bolivia/Argentina/Uruguay(3)	Boliviense(20)	0.431	0.416153615	0.634446385	0.002625
Chile(13)	Boliviense(20)	0.39	0.351435622	0.495164378	0.001381579
Mexico/Guatemala(10)	Boliviense(20)	0.46	0.409448583	0.564551417	0.001381579
Europe(20)	Boliviense(20)	0.42	0.370852373	0.488947627	0.001381579
Brazil/Ecuador/Colombia(6)	Boliviense(20)	0.483	0.423340334	0.601259666	0.001381579
Peru(20)	Boliviense(20)	0.453	0.383622001	0.541977999	0.001381579
Ecuador(17)	Boliviense(20)	0.443	0.397028289	0.537771711	0.001381579
Bolivia(20)	Boliviense(20)	0.413	0.355364212	0.514235788	0.001381579
Argentina/Chile(20)	Boliviense(20)	0.386	0.346328285	0.479271715	0.001381579
Colombia/Venezuela(14)	Boliviense(20)	0.456	0.382253815	0.594946185	0.001381579
US/Canada(20)	Phureja(20)	0.185	0.170759014	0.248440986	0.001381579
ch Peru(20)	Phureja(20)	0.129	0.126335898	0.169664102	0.001381579
Bolivia/Argentina/Uruguay(3)	Phureja(20)	0.22	0.247561221	0.483438779	0.002625
Chile(13)	Phureja(20)	0.182	0.147407566	0.313192434	0.001381579
Mexico/Guatemala(10)	Phureja(20)	0.166	0.148949895	0.252250105	0.001381579
Europe(20)	Phureja(20)	0.164	0.164656591	0.210543409	0.001381579
Brazil/Ecuador/Colombia(6)	Phureja(20)	0.159	0.161255805	0.222544195	0.001381579
Peru(20)	Phureja(20)	0.104	0.094138728	0.153661272	0.001381579
Ecuador(17)	Phureja(20)	0.121	0.113887695	0.181712305	0.001381579
Bolivia(20)	Phureja(20)	0.099	0.099515192	0.158084808	0.001381579
Argentina/Chile(20)	Phureja(20)	0.135	0.122099517	0.204900483	0.001381579
Colombia/Venezuela(14)	Phureja(20)	0.108	0.081451267	0.178148733	0.001381579
Boliviense(20)	Phureja(20)	0.607	0.537492084	0.730507916	0.001381579
US/Canada(20)	Stenotomum(9)	0.125	0.131208159	0.194391841	0.001381579
ch Peru(20)	Stenotomum(9)	0.066	0.081972125	0.119627875	0.001381579
Bolivia/Argentina/Uruguay(3)	Stenotomum(9)	0.108	0.101530023	0.476069977	0.012977528
Chile(13)	Stenotomum(9)	0.104	0.098468138	0.238131862	0.001381579
Mexico/Guatemala(10)	Stenotomum(9)	0.109	0.103769191	0.209830809	0.001381579
Europe(20)	Stenotomum(9)	0.105	0.111498208	0.173501792	0.001381579
Brazil/Ecuador/Colombia(6)	Stenotomum(9)	0.074	0.077094419	0.162905581	0.001381579
Peru(20)	Stenotomum(9)	0.034	0.040531329	0.102068671	0.001381579
Ecuador(17)	Stenotomum(9)	0.047	0.06350994	0.11369006	0.001381579
Bolivia(20)	Stenotomum(9)	0.037	0.03929044	0.12530956	0.002625
Argentina/Chile(20)	Stenotomum(9)	0.068	0.067175674	0.162024326	0.001381579
Colombia/Venezuela(14)	Stenotomum(9)	0.038	0.037578558	0.123621442	0.003888889
Boliviense(20)	Stenotomum(9)	0.574	0.492534072	0.739065928	0.001381579
Phureja(20)	Stenotomum(9)	0.072	0.064696408	0.171103592	0.001381579
