# Supplementary material for: Potato soup: analysis of cultivated potato gene bank populations reveals high diversity and little structure
Source: Front Plant Sci. 2024 Jul 18;15:1429279. doi: 10.3389/fpls.2024.1429279 (PMC11291250; doi:10.3389/fpls.2024.1429279)
Supplement: Supplementary file 1 [file DataSheet_1.zip › SUPPLEMENTAL/Supplemental_Table_2_bamcounts_Tuttle.csv]

ID	bam_count
AV_10_S80_R1_001	562507
AV_11_S5_R1_001	390926
AV_12_S62_R1_001	536520
AV_13_S57_R1_001	245644
AV_15_S45_R1_001	386609
AV_16_S91_R1_001	393422
AV_17_S49_R1_001	481016
AV18_S1_R1_001	656257
AV_19_S35_R1_001	654772
AV_1_S46_R1_001	399142
AV_20_S1_R1_001	376432
AV21_S16_R1_001	388996
AV22_S46_R1_001	348790
AV_23_S56_R1_001	250017
AV_24_S14_R1_001	424430
AV_25_S75_R1_001	509383
AV_26_S11_R1_001	533771
AV27_S28_R1_001	409102
AV_29_S63_R1_001	212137
AV2_S34_R1_001	502340
AV_32_S51_R1_001	213465
AV33_S5_R1_001	656810
AV_35_S45_R1_001	388158
AV_37_S26_R1_001	479040
AV_38_S92_R1_001	303629
AV_39_S74_R1_001	561100
AV_3_S85_R1_001	539437
AV_40_S15_R1_001	517745
AV_42_S70_R1_001	324562
AV48_S6_R1_001	539132
AV_49_S36_R1_001	523629
AV_4_S69_R1_001	386108
AV_50_S23_R1_001	586032
AV_51_S64_R1_001	349057
AV53_S43_R1_001	242162
AV54_S8_R1_001	265798
AV_55_S37_R1_001	170739
AV56_S29_R1_001	459929
AV_57_S43_R1_001	437523
AV_58_S25_R1_001	584104
AV5_S22_R1_001	467967
AV_60_S7_R1_001	405662
AV_61_S59_R1_001	405212
AV_62_S50_R1_001	421461
AV_64_S59_R1_001	413205
AV_65_S38_R1_001	392476
AV_66_S16_R1_001	549981
AV_67_S5_R1_001	615084
AV_68_S22_R1_001	512535
AV_7_S79_R1_001	600459
AV_8_S86_R1_001	553240
AV9_S40_R1_001	546933
BAO002_S54_R1_001	417607
BAO004_S66_R1_001	506596
BAO005_S72_R1_001	451540
BAO006_S78_R1_001	282825
BAO007_S84_R1_001	673510
BAO008_S90_R1_001	594582
BAO009_S49_R1_001	319253
BAO010_S55_R1_001	78391
BAO011_S61_R1_001	373275
BAO012_S67_R1_001	201397
BAO013_S73_R1_001	540493
BAO014_S79_R1_001	347375
BAO015_S85_R1_001	238549
BAO016_S91_R1_001	18850
BAO017_S50_R1_001	638534
BAO018_S56_R1_001	563625
BAO019_S62_R1_001	536003
BAO020_S68_R1_001	496714
BAO021_S74_R1_001	364970
BAO022_S80_R1_001	372664
BAO023_S86_R1_001	614618
BAO024_S92_R1_001	429315
BAO025_S51_R1_001	402547
BAO026_S57_R1_001	209019
BAO027_S63_R1_001	443344
BAO028_S69_R1_001	351819
BAO029_S75_R1_001	355407
BAO030_S81_R1_001	422310
BAO031_S87_R1_001	507342
BAO032_S93_R1_001	455100
BAO033_S52_R1_001	692455
BAO034_S58_R1_001	369954
BAO035_S64_R1_001	481703
BAO036_S70_R1_001	509323
BAO037_S76_R1_001	481916
BAO038_S82_R1_001	423135
BAO039_S88_R1_001	611843
BAO040_S94_R1_001	447976
BAO041_S53_R1_001	167208
BAO042_S59_R1_001	208998
BAO043_S65_R1_001	190740
BAO044_S71_R1_001	646262
BAO045_S77_R1_001	380525
BAO046_S83_R1_001	383450
BAO047_S89_R1_001	277217
BAO048_S95_R1_001	243750
BAO_049_S48_R1_001	564399
BAO_050_S54_R1_001	29971
BAO_051_S60_R1_001	670755
BAO_052_S66_R1_001	285782
BAO_053_S72_R1_001	365683
BAO_054_S78_R1_001	531015
BAO_055_S84_R1_001	143
BAO_056_S89_R1_001	624457
BAO_057_S49_R1_001	749209
BAO_058_S55_R1_001	479958
BAO_059_S61_R1_001	555425
BAO_061_S67_R1_001	551881
BAO_062_S73_R1_001	486297
BAO_063_S79_R1_001	446702
BAO_064_S85_R1_001	603195
BAO_065_S90_R1_001	386018
BAO_066_S50_R1_001	356577
BAO_067_S56_R1_001	201237
BAO_068_S62_R1_001	243417
BAO_069_S68_R1_001	298324
BAO_070_S74_R1_001	459948
BAO_071_S80_R1_001	365630
BAO_072_S86_R1_001	535341
BAO_073_S91_R1_001	65813
BAO_074_S51_R1_001	526044
BAO_075_S57_R1_001	260936
BAO_076_S63_R1_001	309702
BAO_077_S69_R1_001	316500
BAO_078_S75_R1_001	365077
BAO_079_S81_R1_001	430829
BAO_080_S87_R1_001	445751
BAO_081_S92_R1_001	483766
BAO_082_S52_R1_001	284207
BAO_083_S58_R1_001	619066
BAO_084_S64_R1_001	602632
BAO_085_S70_R1_001	565229
BAO_086_S76_R1_001	495733
BAO_087_S82_R1_001	582011
BAO_088_S88_R1_001	582924
BAO_089_S93_R1_001	458374
BAO_090_S53_R1_001	555074
BAO_091_S59_R1_001	384907
BAO_092_S65_R1_001	579488
BAO_093_S71_R1_001	409329
BAO_094_S77_R1_001	676942
BAO_095_S83_R1_001	500560
BAO_096_S1_R1_001	812616
BAO_098_S13_R1_001	584804
BAO_100_S25_R1_001	507836
BAO_101_S31_R1_001	501933
BAO_102_S37_R1_001	556613
BAO_103_S43_R1_001	632705
BAO_104_S2_R1_001	983845
BAO_105_S8_R1_001	800939
BAO_106_S14_R1_001	556052
BAO_107_S20_R1_001	578245
BAO_108_S26_R1_001	443870
BAO_109_S32_R1_001	552416
BAO_110_S38_R1_001	709100
BAO_111_S44_R1_001	662691
BAO_112_S3_R1_001	699420
BAO_113_S9_R1_001	736770
BAO_114_S15_R1_001	615649
BAO_115_S21_R1_001	648199
BAO_116_S27_R1_001	451284
BAO_117_S33_R1_001	542310
BAO_118_S39_R1_001	619328
BAO_119_S45_R1_001	691943
BAO_120_S4_R1_001	775244
BAO_121_S10_R1_001	582795
BAO_122_S16_R1_001	605478
BAO_123_S22_R1_001	443351
BAO_124_S28_R1_001	381130
BAO_125_S34_R1_001	617891
BAO_126_S40_R1_001	672215
BAO_127_S46_R1_001	734410
BAO_128_S5_R1_001	462879
BAO_129_S11_R1_001	415803
BAO_130_S17_R1_001	671733
BAO_131_S23_R1_001	471387
BAO_132_S29_R1_001	453388
BAO_133_S35_R1_001	567970
BAO_134_S41_R1_001	561104
BAO_135_S47_R1_001	609598
BAO_136_S6_R1_001	1098352
BAO_137_S12_R1_001	1018344
BAO_138_S18_R1_001	615722
BAO_139_S24_R1_001	532710
BAO_140_S30_R1_001	470083
BAO_141_S36_R1_001	687240
BAO_142_S42_R1_001	670831
BAO_143_S48_R1_001	663830
BAO_144_S49_R1_001	919194
BAO_145_S55_R1_001	701428
BAO_146_S61_R1_001	936449
BAO_147_S67_R1_001	610689
BAO_148_S73_R1_001	549320
BAO_149_S79_R1_001	727074
BAO_150_S85_R1_001	884981
BAO_151_S91_R1_001	837836
BAO_152_S50_R1_001	1044194
BAO_153_S56_R1_001	793374
BAO_154_S62_R1_001	598975
BAO_155_S68_R1_001	688101
BAO_156_S74_R1_001	543447
BAO_157_S80_R1_001	829448
BAO_158_S86_R1_001	794367
BAO_159_S92_R1_001	859601
BAO_160_S51_R1_001	801522
BAO_161_S57_R1_001	688812
BAO_162_S63_R1_001	529304
BAO_163_S69_R1_001	553647
BAO_164_S75_R1_001	537076
BAO_165_S81_R1_001	713844
BAO_166_S87_R1_001	752795
BAO_167_S93_R1_001	738277
BAO_168_S52_R1_001	721044
BAO_169_S58_R1_001	684188
BAO_170_S64_R1_001	642009
BAO_171_S70_R1_001	552841
BAO_172_S76_R1_001	560833
BAO_173_S82_R1_001	748704
BAO_174_S88_R1_001	652723
BAO_175_S94_R1_001	752423
BAO_176_S53_R1_001	248647
BAO_177_S59_R1_001	708841
BAO_178_S65_R1_001	629423
BAO_179_S71_R1_001	584293
BAO_180_S77_R1_001	507287
BAO_181_S83_R1_001	579367
BAO_182_S89_R1_001	648113
BAO_183_S95_R1_001	715473
BAO_184_S54_R1_001	749247
BAO_185_S60_R1_001	799006
BAO_186_S90_R1_001	682159
BAO_187_S96_R1_001	844404
BAO_188_S78_R1_001	590723
BAO_189_S84_R1_001	621115
BAO_191_S7_R1_001	544353
BAO_192_S13_R1_001	566722
BAO_194_S25_R1_001	551074
BAO_195_S31_R1_001	452100
BAO_196_S37_R1_001	717876
BAO_197_S43_R1_001	780732
BAO_198_S2_R1_001	525400
BAO_199_S8_R1_001	124098
BAO_200_S14_R1_001	552917
BAO_201_S20_R1_001	488316
BAO_202_S26_R1_001	539995
BAO_203_S32_R1_001	543903
BAO_204_S38_R1_001	556213
BAO_205_S44_R1_001	29479
BAO_206_S3_R1_001	745655
BAO_207_S9_R1_001	612410
BAO_208_S15_R1_001	635128
BAO_209_S21_R1_001	786054
BAO_210_S27_R1_001	739085
BAO_211_S33_R1_001	701328
BAO_212_S39_R1_001	692792
BAO_213_S45_R1_001	557581
BAO_214_S4_R1_001	903165
BAO_215_S10_R1_001	262386
BAO_216_S16_R1_001	463432
BAO_217_S22_R1_001	476825
BAO_218_S28_R1_001	457124
BAO_219_S34_R1_001	665099
BAO_220_S40_R1_001	444853
BAO_221_S46_R1_001	613340
BAO_222_S5_R1_001	635603
BAO_223_S11_R1_001	421820
BAO_224_S17_R1_001	570700
BAO_225_S23_R1_001	538754
BAO_226_S29_R1_001	560107
BAO_227_S35_R1_001	526744
BAO_228_S41_R1_001	608458
BAO_229_S47_R1_001	851610
BAO_230_S6_R1_001	523174
BAO_231_S12_R1_001	296827
BAO_232_S18_R1_001	155326
BAO_233_S24_R1_001	500085
BAO_234_S30_R1_001	528506
BAO_235_S36_R1_001	574635
BAO_236_S42_R1_001	352525
BAO_237_S48_R1_001	511124
BAO_238_S49_R1_001	700426
BAO_239_S55_R1_001	40957
BAO_240_S61_R1_001	594785
BAO_241_S67_R1_001	641519
BAO_242_S73_R1_001	634359
BAO_243_S79_R1_001	766624
BAO_244_S85_R1_001	695043
BAO_245_S91_R1_001	746698
BAO_246_S50_R1_001	788217
BAO_247_S56_R1_001	382930
BAO_248_S62_R1_001	653344
BAO_249_S68_R1_001	651292
BAO_250_S74_R1_001	547182
BAO_251_S80_R1_001	1059911
BAO_252_S86_R1_001	1058493
BAO_253_S92_R1_001	611333
BAO_254_S51_R1_001	452596
BAO_255_S57_R1_001	409823
BAO_256_S63_R1_001	182351
BAO_257_S69_R1_001	426330
BAO_258_S75_R1_001	547637
BAO_259_S81_R1_001	451612
BAO_260_S87_R1_001	754217
BAO_261_S93_R1_001	94630
BAO_262_S52_R1_001	940217
BAO_263_S58_R1_001	340630
BAO_264_S64_R1_001	256229
BAO_265_S70_R1_001	454881
BAO_266_S76_R1_001	479448
BAO_267_S82_R1_001	638693
BAO_268_S88_R1_001	208
BAO_269_S94_R1_001	432959
BAO_270_S53_R1_001	1160512
BAO_271_S59_R1_001	650855
BAO_272_S65_R1_001	648588
BAO_273_S71_R1_001	437086
BAO_274_S77_R1_001	740094
BAO_275_S83_R1_001	753524
BAO_276_S89_R1_001	732869
BAO_277_S95_R1_001	798775
BAO_278_S54_R1_001	1054403
BAO_279_S60_R1_001	858080
BAO_280_S66_R1_001	525871
BAO_281_S72_R1_001	759289
BAO_282_S90_R1_001	695564
BAO_283_S96_R1_001	1042824
BAO_284_S1_R1_001	1327249
BAO_285_S88_R1_001	1068462
BAO_286_S94_R1_001	849466
BAO_287_S19_R1_001	1076539
BAO_288_S25_R1_001	1141558
BAO_289_S31_R1_001	1008056
BAO_290_S37_R1_001	876894
BAO_291_S43_R1_001	672643
BAO_292_S2_R1_001	737852
BAO_293_S8_R1_001	111663
BAO_294_S14_R1_001	716073
BAO_295_S20_R1_001	470903
BAO_296_S26_R1_001	487575
BAO_297_S32_R1_001	506322
BAO_298_S38_R1_001	430997
BAO_299_S44_R1_001	553534
BAO_300_S3_R1_001	947344
BAO_301_S9_R1_001	476476
BAO_302_S15_R1_001	704108
BAO_303_S21_R1_001	509694
BAO_304_S27_R1_001	465941
BAO_305_S33_R1_001	742601
BAO_306_S39_R1_001	530492
BAO_307_S45_R1_001	297062
BAO_308_S4_R1_001	740170
BAO_309_S10_R1_001	140100
BAO_310_S16_R1_001	557634
BAO_311_S22_R1_001	339647
BAO_312_S28_R1_001	369149
BAO_313_S34_R1_001	552387
BAO_314_S40_R1_001	433191
BAO_315_S46_R1_001	611397
BAO_316_S5_R1_001	750307
BAO_317_S11_R1_001	495465
BAO_318_S17_R1_001	670901
BAO_319_S23_R1_001	619631
BAO_320_S29_R1_001	578085
BAO_321_S35_R1_001	612106
BAO_322_S41_R1_001	493452
BAO_323_S47_R1_001	647625
BAO_324_S6_R1_001	652687
BAO_325_S12_R1_001	387669
BAO_326_S18_R1_001	544990
BAO_327_S24_R1_001	411330
BAO_328_S30_R1_001	693132
BAO_329_S36_R1_001	813351
BAO_330_S42_R1_001	754401
BAO_331_S48_R1_001	712881
BAO_332_S49_R1_001	1251199
BAO_333_S55_R1_001	163903
BAO_334_S61_R1_001	480013
BAO_335_S66_R1_001	1003020
BAO_336_S72_R1_001	830124
BAO_337_S78_R1_001	853805
BAO_338_S83_R1_001	823731
BAO_339_S89_R1_001	1025176
BAO_340_S50_R1_001	956947
BAO_341_S56_R1_001	467550
BAO_342_S62_R1_001	619985
BAO_343_S67_R1_001	833257
BAO_344_S73_R1_001	488440
BAO_345_S79_R1_001	726742
BAO_346_S84_R1_001	897625
BAO_347_S90_R1_001	716583
BAO_348_S51_R1_001	737488
BAO_349_S57_R1_001	212378
BAO_350_S63_R1_001	378907
BAO_351_S68_R1_001	811260
BAO_352_S74_R1_001	357140
BAO_353_S80_R1_001	338865
BARBARA_S29_R1_001	339357
GS_223_S2_R1_001	804401
GS_22_S44_R1_001	699700
GS_23_S3_R1_001	324146
GS_29_S46_R1_001	143
GS_2_S32_R1_001	641616
GS_395_S9_R1_001	190932
GS_5_S38_R1_001	676299
KBLV_56-01_S85_R1_001	273354
KBLV_56-06_S91_R1_001	238563
KBLV_56-25_S52_R1_001	556189
KBLV_56-26_S58_R1_001	190930
KBLV_56-27_S64_R1_001	265440
KBLV_56-28_S69_R1_001	222181
KBLV_56-29_S75_R1_001	372926
KBLV_56-30_S81_R1_001	397998
KBLV_56-31_S86_R1_001	433130
KBLV_56-32_S92_R1_001	434368
KBLV_56-33_S53_R1_001	499115
KBLV_56-36_S59_R1_001	143373
KBLV_56-37_S65_R1_001	431746
KBLV_56-38_S70_R1_001	397860
KBLV_56-39_S76_R1_001	365659
KBLV_56-40_S82_R1_001	358776
KBLV_56-41_S87_R1_001	483401
KBLV_56-42_S93_R1_001	100450
KBLV_56-43_S54_R1_001	609193
KBLV_56-44_S60_R1_001	152981
PI_131750_S54_R1_001	411336
PI_157202_S49_R1_001	421827
PI_182477_S12_R1_001	471838
PI_182550_S19_R1_001	463588
PI_182554_S10_R1_001	154784
PI_199102_S24_R1_001	466961
PI_199285_S80_R1_001	398064
PI_200115_S61_R1_001	448427
PI_200117_S10_R1_001	446863
PI_201406_S37_R1_001	637727
PI_201407_S43_R1_001	520029
PI_201777_S73_R1_001	453760
PI_215618_S20_R1_001	516317
PI_215620_S14_R1_001	331733
PI_215621_S2_R1_001	618312
PI_215623_S8_R1_001	523466
PI_217560_S66_R1_001	655180
PI_223726_S55_R1_001	363211
PI_223730_S67_R1_001	390679
PI_237739_S28_R1_001	424212
PI_237741_S76_R1_001	352785
PI_238084_S62_R1_001	493047
PI_239413_S34_R1_001	507015
PI_239567_S9_R1_001	482626
PI245792_S11_R1_001	517791
PI245800_S20_R1_001	567787
PI_249611_S6_R1_001	600844
PI_256977_S69_R1_001	370596
PI_270542_S30_R1_001	443210
PI_285264_S12_R1_001	340516
PI_303146_S25_R1_001	382785
PI_303149_S31_R1_001	519113
PI_303150_S26_R1_001	581266
PI_310467_S22_R1_001	434299
PI_319198_S77_R1_001	413166
PI_319425_S12_R1_001	281179
PI_319426_S48_R1_001	473448
PI_319433_S56_R1_001	395796
PI_319848_S14_R1_001	434855
PI_321620_S38_R1_001	432694
PI_321621_S18_R1_001	498700
PI_321622_S24_R1_001	491156
PI_326021_S84_R1_001	471035
PI_341778_S43_R1_001	8127
PI_344117_S88_R1_001	382444
PI_349761_S84_R1_001	738369
PI_349776_S90_R1_001	566333
PI_349782_S26_R1_001	456732
PI_351052_S8_R1_001	489453
PI_362717_S16_R1_001	487247
PI_362729_S35_R1_001	594839
PI_362730_S20_R1_001	424654
PI_362738_S89_R1_001	388930
PI_362741_S42_R1_001	430444
PI_362742_S52_R1_001	364876
PI_362744_S35_R1_001	491065
PI_372878_S36_R1_001	427947
PI_377745_S18_R1_001	591853
PI_379596_S11_R1_001	493624
PI_379605_S58_R1_001	358560
PI_407410_S95_R1_001	369284
PI407411_S3_R1_001	658310
PI_407412_S86_R1_001	383914
PI_407416_S4_R1_001	685694
PI_407417_S40_R1_001	441710
PI_407419_S57_R1_001	415135
PI_407420_S94_R1_001	444982
PI_407421_S32_R1_001	501213
PI_407425_S39_R1_001	643930
PI_423632_S29_R1_001	588367
PI_423647_S32_R1_001	230781
PI_423648_S3_R1_001	562505
PI_423649_S6_R1_001	452206
PI_423661_S63_R1_001	344369
PI_423662_S2_R1_001	300136
PI423663_S44_R1_001	23728
PI_423669_S47_R1_001	499748
PI_423670_S15_R1_001	522620
PI_451705_S65_R1_001	388520
PI_451706_S5_R1_001	485383
PI_451707_S78_R1_001	435062
PI_451708_S28_R1_001	507975
PI_451709_S13_R1_001	422094
PI_462333_S41_R1_001	481319
PI_475775_S3_R1_001	475765
PI_475776_S72_R1_001	368447
PI_475781_S53_R1_001	385801
PI_491542_S75_R1_001	385168
PI511845_S38_R1_001	489161
PI511856_S41_R1_001	713410
PI_515921_S78_R1_001	656135
PI_518592_S7_R1_001	316292
PI_527879_S58_R1_001	200071
PI_527881_S65_R1_001	482809
PI_527882_S71_R1_001	551688
PI_527893_S64_R1_001	357340
PI_527897_S52_R1_001	475341
PI_527906_S94_R1_001	292493
PI_527922_S70_R1_001	502387
PI_527923_S53_R1_001	536957
PI_527925_S88_R1_001	501700
PI_527926_S60_R1_001	447190
PI_527927_S77_R1_001	553059
PI_527928_S83_R1_001	285858
PI_527929_S95_R1_001	367001
PI_527976_S93_R1_001	55481
PI_527977_S82_R1_001	472271
PI_527978_S76_R1_001	550397
PI_527979_S89_R1_001	646526
PI527980_S17_R1_001	490324
PI537035_S39_R1_001	547418
PI_537040_S47_R1_001	480289
PI_537045_S87_R1_001	488798
PI_584993_S33_R1_001	624716
PI_587046_S24_R1_001	488402
PI587048_S15_R1_001	666167
PI_587049_S41_R1_001	576474
PI_587050_S23_R1_001	543864
PI_587051_S42_R1_001	586701
PI_587052_S25_R1_001	704283
PI_587053_S29_R1_001	582863
PI_587054_S22_R1_001	493641
PI587063_S2_R1_001	317543
PI587064_S32_R1_001	468033
PI_587065_S4_R1_001	429789
PI_587066_S44_R1_001	34319
PI587067_S47_R1_001	615373
PI_587068_S30_R1_001	304897
PI_587069_S10_R1_001	204506
PI_587072_S18_R1_001	161527
PI_587073_S6_R1_001	300288
PI_587077_S71_R1_001	406938
PI_587084_S81_R1_001	417558
PI_595403_S40_R1_001	335105
PI_595405_S82_R1_001	382251
PI_595406_S46_R1_001	464312
PI_595415_S87_R1_001	416814
PI_595416_S55_R1_001	33828
PI_595420_S19_R1_001	591773
PI_595424_S93_R1_001	394656
PI_595425_S1_R1_001	875646
PI595438_S35_R1_001	451756
PI595441_S10_R1_001	130303
PI_595444_S17_R1_001	432964
PI_595492_S40_R1_001	595036
PI_597779_S51_R1_001	397208
PI_597781_S92_R1_001	12333
PI_597782_S74_R1_001	406869
PI_599259_S34_R1_001	419200
PI_599279_S42_R1_001	704854
PI_599280_S48_R1_001	612247
PI_599282_S6_R1_001	667695
PI_599286_S47_R1_001	402946
PI_604206_S39_R1_001	181832
PI_604207_S33_R1_001	498582
PI_604208_S16_R1_001	187467
PI_604211_S37_R1_001	554724
PI_607472_S28_R1_001	673383
PI_607475_S45_R1_001	519457
PI_607480_S21_R1_001	483065
PI_607482_S27_R1_001	598677
PI_607483_S39_R1_001	533390
PI607491_S14_R1_001	622789
PI_607494_S23_R1_001	466277
PI_607495_S29_R1_001	553771
PI_607497_S22_R1_001	427438
PI_607498_S17_R1_001	492359
PI607502_S13_R1_001	677154
PI_611072_S91_R1_001	364201
PI_611074_S15_R1_001	492891
PI_611078_S85_R1_001	343520
PI_611088_S8_R1_001	116167
PI_611096_S27_R1_001	393304
PI_611098_S4_R1_001	433245
PI_611108_S9_R1_001	548223
PI_619135_S24_R1_001	639974
PI_619136_S68_R1_001	475155
PI619137_S37_R1_001	674632
PI_619139_S36_R1_001	597206
PI_619140_S30_R1_001	696820
PI619141_S7_R1_001	524870
PI619142_S31_R1_001	755715
PI_619144_S21_R1_001	464418
PI_619145_S45_R1_001	564495
PI_619146_S46_R1_001	784894
PI_619148_S10_R1_001	300990
PI_619149_S12_R1_001	282914
PI_619150_S18_R1_001	387917
PI_619151_S66_R1_001	404559
PI_619152_S28_R1_001	457523
PI_619154_S30_R1_001	549172
PI_619155_S67_R1_001	531097
PI_619156_S34_R1_001	323914
PI_619157_S36_R1_001	471444
PI_619158_S40_R1_001	446271
PI_629019_S34_R1_001	699464
PI_629020_S19_R1_001	626869
PI_629023_S13_R1_001	710165
PI_630949_S42_R1_001	309242
PI_630951_S61_R1_001	496441
PI_630952_S50_R1_001	491414
PI_630953_S48_R1_001	314371
PI_631416_S31_R1_001	505081
PI_631417_S7_R1_001	520442
PI_631418_S1_R1_001	515580
PI_631419_S68_R1_001	557234
PI_633598_S37_R1_001	820677
PI_633599_S43_R1_001	9763
PI_633599_S43_R1_001_cutadapt	9762
PI_633600_S2_R1_001	497170
PI633601_S12_R1_001	421365
PI633602_S18_R1_001	644551
PI_633603_S8_R1_001	135125
PI633604_S24_R1_001	627364
PI633605_S30_R1_001	663767
PI_633606_S14_R1_001	537288
PI_634530_S11_R1_001	435659
PI634531_S9_R1_001	329541
PI_634532_S27_R1_001	664035
PI_634533_S33_R1_001	719605
PI_634534_S17_R1_001	511579
PI_634776_S20_R1_001	272575
PI_634777_S26_R1_001	567763
PI_634778_S32_R1_001	438609
PI_634780_S38_R1_001	377356
PI_634781_S44_R1_001	581572
PI_635116_S4_R1_001	538548
PI_639204_S73_R1_001	525239
PI642181_S36_R1_001	598747
PI642182_S42_R1_001	690570
PI642183_S48_R1_001	500370
PI_642184_S1_R1_001	671122
PI_642185_S7_R1_001	544580
PI_642186_S13_R1_001	647488
PI_642187_S19_R1_001	599538
PI_642188_S25_R1_001	560110
PI_642189_S31_R1_001	535347
PI_642429_S9_R1_001	579211
PI_642430_S15_R1_001	643738
PI_642438_S37_R1_001	501370
PI_642439_S21_R1_001	669459
PI_642440_S43_R1_001	450681
PI_642441_S2_R1_001	473790
PI_642442_S27_R1_001	736693
PI_642443_S8_R1_001	249223
PI_642444_S14_R1_001	468496
PI_642446_S20_R1_001	425819
PI645563_S23_R1_001	564402
PI_653760_S81_R1_001	404942
PI653761_S45_R1_001	559853
PI_653830_S33_R1_001	846049
PI_654350_S3_R1_001	609462
PI654354_S21_R1_001	385433
PI_657132_S39_R1_001	634549
PI_657133_S45_R1_001	635239
PI_657134_S26_R1_001	444693
PI_657135_S4_R1_001	640444
PI_657136_S10_R1_001	166406
PI_657137_S16_R1_001	675832
PI_657138_S22_R1_001	396425
PI_657139_S28_R1_001	568961
PI_657140_S34_R1_001	465700
PI_657141_S40_R1_001	576493
PI_657142_S5_R1_001	705745
PI_657143_S11_R1_001	441469
PI_657144_S17_R1_001	617253
PI_657145_S23_R1_001	513280
PI_657146_S29_R1_001	522121
PI_657147_S35_R1_001	625128
PI_657148_S46_R1_001	87407
PI_657148_S46_R1_001_cutadapt	87415
PI658587_S33_R1_001	564772
PI_658588_S79_R1_001	348386
PI_658589_S83_R1_001	385450
PI660357_S4_R1_001	125359
PI660358_S27_R1_001	600745
PI660359_S26_R1_001	382142
PI_661981_S47_R1_001	614154
PI_661982_S32_R1_001	451286
PI_661983_S38_R1_001	460734
PI_661984_S6_R1_001	584495
PI_661985_S44_R1_001	692202
PI_661986_S12_R1_001	153264
PI_661987_S18_R1_001	488768
PI_661988_S24_R1_001	608777
PI_661989_S30_R1_001	601142
PI_661990_S36_R1_001	799014
PI_662322_S72_R1_001	640054
PI_662323_S48_R1_001	671939
PI_662324_S3_R1_001	504314
PI_662325_S42_R1_001	711722
PI_664473_S7_R1_001	292178
PI_664474_S15_R1_001	550582
PI_664475_S21_R1_001	569614
PI_664476_S27_R1_001	535241
PI_664477_S33_R1_001	514351
PI_665406_S1_R1_001	654313
PI_665407_S9_R1_001	399541
PI_666142_S41_R1_001	687881
PI_666963_S16_R1_001	206270
PI_666964_S20_R1_001	605644
PI_669829_S39_R1_001	666227
PI_672073_S21_R1_001	571695
PI_673449_S60_R1_001	363165
PI_673450_S44_R1_001	359363
