# Supplementary material for: Potato soup: analysis of cultivated potato gene bank populations reveals high diversity and little structure
Source: Front Plant Sci. 2024 Jul 18;15:1429279. doi: 10.3389/fpls.2024.1429279 (PMC11291250; doi:10.3389/fpls.2024.1429279)
Supplement: Supplementary file 1 [file DataSheet_1.zip › SUPPLEMENTAL/Supplemental_Table_7_diploid_rho.csv]

Population1	Population2	Rho	CI_2.75	CI_97.5	pval.adj
Phureja(24)	Stenotomum(9)	0.117	0.089531427	0.273668573	0.001
Phureja(24)	Boliviense(20)	0.786	0.777133842	0.812066158	0.001
Stenotomum(9)	Boliviense(20)	0.762	0.754722764	0.796677236	0.001
