# Supplementary material for: Potato soup: analysis of cultivated potato gene bank populations reveals high diversity and little structure
Source: Front Plant Sci. 2024 Jul 18;15:1429279. doi: 10.3389/fpls.2024.1429279 (PMC11291250; doi:10.3389/fpls.2024.1429279)
Supplement: Supplementary file 1 [file DataSheet_1.zip › SUPPLEMENTAL/Set6_Dstats_1223.csv]

	P1	P2	P3	Dstatistic	Z.score	p.value	f4.ratio	BBAA	ABBA	BABA	pval.adj
1	Argentina/Chile	Bolivia	Colombia/Venezuela	0.046556	4.17528	2.98E-05	0.232916	249.385	279.185	254.346	6.94E-05
2	Argentina/Chile	Bolivia	Phureja	0.092083	7.24731	4.25E-13	0.188614	235.706	267.838	222.67	1.59E-12
3	Argentina/Chile	Bolivia	Stenotomum	0.074793	6.04391	1.50E-09	0.205425	236.999	275.64	237.277	5.26E-09
4	Argentina/Chile	Bolivia	Chiltotanum	0.0211293	2.02328	0.0430438	0.105286	269.23	275.615	264.209	0.070895671
5	Bolivia	Peru	Argentina/Chile	0.0397121	4.00922	6.09E-05	1	283.882	259.293	239.485	0.000131213
6	Bolivia	Ecuador	Argentina/Chile	0.0411399	2.53184	0.0113465	1	286.952	262.965	242.183	0.019856375
7	Bolivia	Colombia/Venezuela	Phureja	0.0912549	5.18145	2.20E-07	0.223342	214.072	259.867	216.405	6.85E-07
8	Bolivia	Colombia/Venezuela	Stenotomum	0.0879992	4.78609	1.70E-06	0.296301	217.852	270.441	226.694	4.76E-06
9	Bolivia	Colombia/Venezuela	Chiltotanum	0.0470153	2.18705	0.0287392	0.248474	267.812	268.512	244.398	0.048769552
10	Bolivia	Peru	Colombia/Venezuela	0.0774555	9.12114	2.30E-16	0.483077	248.284	272.927	233.687	1.17E-15
11	Bolivia	Ecuador	Colombia/Venezuela	0.124162	7.74468	9.58E-15	0.79493	242.713	292.315	227.743	4.13E-14
12	Bolivia	Phureja	Stenotomum	0.235492	8.58581	2.30E-16	0.748365	172.844	289.845	179.353	1.17E-15
13	Bolivia	Phureja	Chiltotanum	0.0217318	0.778244	0.436425	0.104841	254.759	239.187	229.013	0.543106667
14	Bolivia	Peru	Phureja	0.0917463	9.92442	2.30E-16	0.219592	223.782	254.249	211.517	1.17E-15
15	Bolivia	Ecuador	Phureja	0.082805	4.63453	3.58E-06	0.200392	228.608	254.967	215.971	9.11E-06
16	Bolivia	Stenotomum	Chiltotanum	0.042187	1.36003	0.17382	0.210171	263.804	251.946	231.549	0.256155789
17	Bolivia	Peru	Stenotomum	0.0953592	12.1992	2.30E-16	0.315949	227.025	267.917	221.269	1.17E-15
18	Bolivia	Ecuador	Stenotomum	0.0930958	5.67371	1.40E-08	0.31165	230.252	270.137	224.124	4.60E-08
19	Bolivia	Peru	Chiltotanum	0.0458273	4.70534	2.53E-06	0.237418	277.886	262.916	239.875	6.76E-06
20	Bolivia	Ecuador	Chiltotanum	0.0626636	3.62775	0.0002859	0.330506	278.283	271.975	239.899	0.00053368
21	Peru	Ecuador	Bolivia	0.000774245	0.0632322	0.949582	0	282.885	240.717	240.344	0.949582
22	Argentina/Chile	Colombia/Venezuela	Phureja	0.179574	8.75	2.30E-16	0.370106	220.459	291.092	202.463	1.17E-15
23	Argentina/Chile	Colombia/Venezuela	Stenotomum	0.1595	7.63672	2.23E-14	0.439686	221.026	298.454	216.344	8.91E-14
24	Argentina/Chile	Colombia/Venezuela	Chiltotanum	0.0658401	2.58657	0.00969352	0.327882	261.971	287.51	251.989	0.017510875
25	Argentina/Chile	Peru	Colombia/Venezuela	0.121754	8.69274	2.30E-16	0.600869	245.957	295.189	231.11	1.17E-15
26	Argentina/Chile	Ecuador	Colombia/Venezuela	0.165609	8.3217	2.30E-16	0.838403	241.061	314.65	225.239	1.17E-15
27	Argentina/Chile	Phureja	Stenotomum	0.295309	9.45803	2.30E-16	0.797095	164.292	326.461	177.606	1.17E-15
28	Argentina/Chile	Phureja	Chiltotanum	0.04219	1.31954	0.186987	0.199208	236.954	266.549	244.968	0.268494154
29	Argentina/Chile	Peru	Phureja	0.182065	11.993	2.30E-16	0.367059	230.29	285.347	197.447	1.17E-15
30	Argentina/Chile	Ecuador	Phureja	0.172528	8.10664	5.20E-16	0.351457	235.649	285.995	201.831	2.43E-15
31	Argentina/Chile	Stenotomum	Chiltotanum	0.0610611	1.77579	0.0757676	0.293568	249.819	276.323	244.52	0.12122816
32	Argentina/Chile	Peru	Stenotomum	0.167816	12.3726	2.30E-16	0.45522	230.311	295.792	210.781	1.17E-15
33	Argentina/Chile	Ecuador	Stenotomum	0.164911	8.42803	2.30E-16	0.451821	234.14	298.012	213.636	1.17E-15
34	Argentina/Chile	Peru	Chiltotanum	0.0651911	4.13692	3.52E-05	0.317977	271.81	281.429	246.981	7.88E-05
35	Argentina/Chile	Ecuador	Chiltotanum	0.0808785	3.77193	0.000161988	0.401371	272.872	290.551	247.069	0.000323976
36	Peru	Ecuador	Argentina/Chile	0.00204371	0.173332	0.86239	0	304.992	238.836	237.862	0.928727692
37	Colombia/Venezuela	Phureja	Stenotomum	0.150415	3.66874	0.000243748	0.637088	181.703	255.242	188.497	0.000470686
38	Phureja	Colombia/Venezuela	Chiltotanum	0.0317836	1.00031	0.317162	0.160526	271.356	226.262	212.322	0.403660727
39	Peru	Colombia/Venezuela	Phureja	0.00160489	0.0962444	0.923327	0.00480575	221.17	227.725	226.995	0.949443345
40	Ecuador	Colombia/Venezuela	Phureja	0.0101015	0.737584	0.460767	0.0287684	242.069	223.292	218.826	0.560933739
41	Stenotomum	Colombia/Venezuela	Chiltotanum	0.00827893	0.350264	0.726141	0.0484863	278.257	226.369	222.651	0.829875429
42	Colombia/Venezuela	Peru	Stenotomum	0.00608109	0.314325	0.753274	0.0276901	223.725	239.975	237.074	0.84366688
43	Colombia/Venezuela	Ecuador	Stenotomum	0.00488724	0.387763	0.698192	0.0216311	242.699	232.982	230.716	0.814557333
44	Peru	Colombia/Venezuela	Chiltotanum	0.00220602	0.115764	0.90784	0.014493	282.285	243.745	242.672	0.949443345
45	Colombia/Venezuela	Ecuador	Chiltotanum	0.0167058	1.27725	0.201516	0.108957	298.169	242.26	234.298	0.2821224
46	Peru	Ecuador	Colombia/Venezuela	0.051172	3.91429	9.07E-05	0.605445	252.746	260.18	234.848	0.000188054
47	Phureja	Stenotomum	Chiltotanum	0.0284778	1.0953	0.273387	0.117718	306.941	184.591	174.368	0.364516
48	Peru	Phureja	Stenotomum	0.143538	5.11561	3.13E-07	0.625896	180.047	254.316	190.472	9.22E-07
49	Ecuador	Phureja	Stenotomum	0.142124	4.2139	2.51E-05	0.625588	181.076	259.081	194.602	6.11E-05
50	Phureja	Peru	Chiltotanum	0.0293452	1.13503	0.256361	0.148169	271.101	225.664	212.797	0.35015161
51	Phureja	Ecuador	Chiltotanum	0.0485603	1.72242	0.0849938	0.252206	269.121	236.454	214.553	0.132212578
52	Ecuador	Peru	Phureja	0.00833678	0.517444	0.604846	0.0240675	238.025	225.952	222.215	0.720667574
53	Stenotomum	Peru	Chiltotanum	0.00586168	0.22445	0.822407	0.0344904	282.747	226.885	224.241	0.903035137
54	Stenotomum	Ecuador	Chiltotanum	0.0254692	1.02381	0.305924	0.152325	281.303	235.11	223.431	0.398412651
55	Ecuador	Peru	Stenotomum	0.00134318	0.084714	0.932489	0.00615873	238.262	236.614	235.979	0.949443345
56	Peru	Ecuador	Chiltotanum	0.018668	1.41961	0.15572	0.122021	294.967	246.491	237.457	0.235684324
