# Supplementary material for: Potato soup: analysis of cultivated potato gene bank populations reveals high diversity and little structure
Source: Front Plant Sci. 2024 Jul 18;15:1429279. doi: 10.3389/fpls.2024.1429279 (PMC11291250; doi:10.3389/fpls.2024.1429279)
Supplement: Supplementary file 1 [file DataSheet_1.zip › SUPPLEMENTAL/Supplemental_Table_1_Tuttle_list_of_samples_genotyped.csv]

Codes in Plate	Clone	Species	Chromosome Number	Ploidy Level
98_Z70_A4		unknown	unknown	unknown
AV_1	ALASKA FROSTLESS	tbr	48	4X
AV_10	EARLY GEM	tbr	48	4X
AV_11	EARLY OHIO	tbr	48	4X
AV_12	EARLY ROSE	tbr	48	4X
AV_13	ERIK	tbr	48	4X
AV_15	GARNET CHILI	tbr	48	4X
AV_16	GREEN MOUNTAIN	tbr	48	4X
AV_17	IRISH COBBLER	tbr	48	4X
AV_19	KENNEBEC	tbr	48	4X
AV_20	LEMHI RUSSET	tbr	48	4X
AV_23	NORGOLD RUSSET	tbr	48	4X
AV_24	NORLAND	tbr	48	4X
AV_25	ONTARIO	tbr	48	4X
AV_26	OZETTE	tbr	48	4X
AV_29	RUSSET BURBANK	tbr	48	4X
AV_3	BAKE-KING	tbr	48	4X
AV_32	SACO	tbr	48	4X
AV_35	SNOWDRIFT	tbr	48	4X
AV_37	TRIUMPH	tbr	48	4X
AV_38	VIKING	tbr	48	4X
AV_39	WHITE ROSE	tbr	48	4X
AV_4	BELRUS	tbr	48	4X
AV_40	BURBANK	tbr	48	4X
AV_42	EARLY BLUE	tbr	48	4X
AV_49	RUSSET NORKOTAH	tbr	48	4X
AV_50	ALLEGANY	tbr	48	4X
AV_51	SAGINAW GOLD	tbr	48	4X
AV_55	CENTURY RUSSET	tbr	48	4X
AV_57	FRONTIER RUSSET	tbr	48	4X
AV_58	GEMCHIP	tbr	48	4X
AV_60	SANGRE	tbr	48	4X
AV_61	PUNGO	tbr	48	4X
AV_62	KRANTZ	tbr	48	4X
AV_64	RUSSET NUGGET	tbr	48	4X
AV_65	LA ROUGE	tbr	48	4X
AV_66	AMEY	tbr	48	4X
AV_67	HARLEY BLACKWELL	tbr	48	4X
AV_68	PETER WILCOX	tbr	48	4X
AV_7	BUTTE	tbr	48	4X
AV_8	DAZOC	tbr	48	4X
AV18	KATAHDIN	tbr	48	4X
AV2	ATLANTIC	tbr	48	4X
AV21	LENAPE	tbr	48	4X
AV22	NORCHIP	tbr	48	4X
AV27	RED PONTIAC	tbr	48	4X
AV33	SEBAGO	tbr	48	4X
AV48	MONONA	tbr	48	4X
AV5	BISON	tbr	48	4X
AV53	RANGER RUSSET	tbr	48	4X
AV54	CALWHITE	tbr	48	4X
AV56	CHIPETA	tbr	48	4X
AV9	DENALI	tbr	48	4X
BAO_049	9H27-2	tbr	48	4X
BAO_050	MORADA OJUDA	tbr	48	4X
BAO_051	CASA BLANCA	tbr	48	4X
BAO_052	AZUL LUK'I	tbr	48	4X
BAO_053	YURACC CCOMPIS	tbr	48	4X
BAO_054	YANA MACUCO	tbr	48	4X
BAO_055	CHUNGUINA	tbr	48	4X
BAO_056	SUYTU VILQUINA	tbr	48	4X
BAO_057	GAYNA	tbr	48	4X
BAO_058	YUGUIMA	tbr	48	4X
BAO_059	PACIENCIA	tbr	48	4X
BAO_061	RUBI	tbr	48	4X
BAO_062	ALCCA IMILLA	tbr	48	4X
BAO_063	CANASTA	tbr	48	4X
BAO_064	GARHUASH SUITO	tbr	48	4X
BAO_065	HUICHIRI	tbr	48	4X
BAO_066	PUCA TROMBOS	tbr	48	4X
BAO_067	OKELLA QUEHUIL	tbr	48	4X
BAO_068	ALCA TARMA	tbr	48	4X
BAO_069	LLUNCHUYWAQACHI	tbr	48	4X
BAO_070	YEMA DE HUEVO	tbr	48	4X
BAO_071	YANAMATA	tbr	48	4X
BAO_072	CHIQUILLA PITIQUINA	tbr	48	4X
BAO_073	AMBAR	tbr	48	4X
BAO_074	LEONA - OCH 7009	tbr	48	4X
BAO_075	HUAYCU	tbr	48	4X
BAO_076	CEEA 17	ajanhuiri	48	4X
BAO_077	234005 x 258900	curtilobum	60	5X
BAO_078	CCC 479	curtilobum	60	5X
BAO_079	CCC 480	curtilobum	60	5X
BAO_080	CCC 481	curtilobum	60	5X
BAO_081	CAR 30	curtilobum	60	5X
BAO_082	VIR 9742	juzepczukii	24	2X
BAO_083	195186 x 195188	tuberosum	48	4X
BAO_084	197762 x 195213	tuberosum	48	4X
BAO_085	205524 x 195199	tuberosum	48	4X
BAO_086	230867 x 230586	tuberosum	48	4X
BAO_087	273453 x 225682	tuberosum	48	4X
BAO_088	214421 x 214431	tuberosum	48	4X
BAO_089	214437 x 214440	tuberosum	48	4X
BAO_090	229894 x 229895	tuberosum	48	4X
BAO_091	258865 x 258867	tuberosum	48	4X
BAO_092	258891 x 258894	tuberosum	48	4X
BAO_093	258921 x 258925	tuberosum	48	4X
BAO_094	258936 x 258934	tuberosum	48	4X
BAO_095	246554 x 246555	tuberosum	48	4X
BAO_096	205622 x 214435	tbr adg	48	4X
BAO_098	245783 x 245815	tbr tbr	48	4X
BAO_100	245835 x 245316	tbr adg	48	4X
BAO_101	245839 x 245321	tbr adg	48	4X
BAO_102	245845 X 245783	tbr tbr	48	4X
BAO_103	245795 x 245314	tbr tbr	48	4X
BAO_104	246979 x 246547	tbr adg	48	4X
BAO_105	292074 x 292073	tbr adg	48	4X
BAO_106	292220 x 292075	tbr adg	48	4X
BAO_107	296104 x 243381	tbr adg	48	4X
BAO_108	245317 x 208563	tbr adg	48	4X
BAO_109	292084 x 292087	tbr adg	48	4X
BAO_110	292110 x 292099	stn	24	2X
BAO_111	214424 x 214427	tbr adg	48	4X
BAO_112	292088 x 292090	tbr adg	48	4X
BAO_113	292101 x 292087	tbr adg	48	4X
BAO_114	292132 x 292073	tbr adg	48	4X
BAO_115	566786 X 243464	phu	24	2X
BAO_116	473252 X 566801	tbr adg	48	4X
BAO_117	245816 X KAT	tbr tbr	48	4X
BAO_118	281049 x 281033	tbr adg	48	4X
BAO_119	281086 x 281033	tbr adg	48	4X
BAO_120	527885 x 232060	tbr adg	48	4X
BAO_121	OCH s.n.	tbr adg	48	4X
BAO_122	OCH s.n.	tbr adg	48	4X
BAO_123	OCH s.n.	tbr adg	48	4X
BAO_124	CPC 300	tbr adg	48	4X
BAO_125	CPC 1514	stn	24	2X
BAO_126	CPC 836.1	phu	24	2X
BAO_127	CPC 979	phu	24	2X
BAO_128	CPC 712	stn	24	2X
BAO_129	CPC 1727.3	ber	24	2X
BAO_130	CPC 1793	stn	24	2X
BAO_131	CPC 143	tbr adg	48	4X
BAO_132	CPC 1839	stn	24	2X
BAO_133	CPC 1782	stn	24	2X
BAO_134	CPC 2201 (30)	tbr adg	48	4X
BAO_135	CPC 1673 X 2201	tbr adg	48	4X
BAO_136	CPC 2201 (85)	tbr adg	48	4X
BAO_137	SMI 449	tbr adg	48	4X
BAO_138	SMI 450	tbr adg	48	4X
BAO_139	SMI 451	tbr adg	48	4X
BAO_140	SMI 452	tbr adg	48	4X
BAO_141	SMI 453	tbr adg	48	4X
BAO_142	SMI 459	tbr adg	48	4X
BAO_143	SMI 460	tbr adg	48	4X
BAO_144	SMI 464	tbr adg	48	4X
BAO_145	SMI 466	tbr adg	48	4X
BAO_146	SMI 503	tbr adg	48	4X
BAO_147	SMI 504	tbr adg	48	4X
BAO_148	SMI 505	tbr adg	48	4X
BAO_149	CCC 427	tbr adg	48	4X
BAO_150	CCC 118	phu	24	2X
BAO_151	CCC 180	phu	24	2X
BAO_152	CCC 135	phu	24	2X
BAO_153	CCC 178	phu	24	2X
BAO_154	CCC 131	phu	24	2X
BAO_155	CCC 181	phu	24	2X
BAO_156	CCC 173	phu	24	2X
BAO_157	CCC 193	phu	24	2X
BAO_158	CCC 188	phu	24	2X
BAO_159	CCC 81	phu	24	2X
BAO_160	OCH 2115	tbr adg	48	4X
BAO_161	CPC 1464	tbr adg	48	4X
BAO_162	IICA 3319	tbr adg	48	4X
BAO_163	IICA 3320	tbr adg	48	4X
BAO_164	OCH 808	tbr adg	48	4X
BAO_165	OCH 816	tbr adg	48	4X
BAO_166	OCH 868	tbr adg	48	4X
BAO_167	OCH 1226	tbr adg	48	4X
BAO_168	OCH 1245	tbr adg	48	4X
BAO_169	OCH 1922	stn	24	2X
BAO_170	OCH 1933	stn	24	2X
BAO_171	EELM 1	tbr adg	48	4X
BAO_172	EELM s.n.	tbr adg	48	4X
BAO_173	EELM s.n.	tbr adg	48	4X
BAO_174	EELM s.n.	tbr adg	48	4X
BAO_175	EELM s.n.	tbr adg	48	4X
BAO_176	GND 28	tbr adg	48	4X
BAO_177	DIA 5	tbr adg	48	4X
BAO_178	CCC 2	tbr adg	48	4X
BAO_179	CCC 27	tbr adg	48	4X
BAO_180	CCC 162	tbr adg	48	4X
BAO_181	CCC 194	tbr adg	48	4X
BAO_182	CCC 196	tbr adg	48	4X
BAO_183	CCC 198	tbr adg	48	4X
BAO_184	CCC 199	tbr adg	48	4X
BAO_185	CCC 201	tbr adg	48	4X
BAO_186	CCC 203	tbr adg	48	4X
BAO_187	CCC 205	tbr adg	48	4X
BAO_188	CCC 207	tbr adg	48	4X
BAO_189	CCC 208	tbr adg	48	4X
BAO_191	CCC 210	tbr adg	48	4X
BAO_192	CCC 214	tbr adg	48	4X
BAO_194	CCC 249	tbr adg	48	4X
BAO_195	CCC 269	tbr adg	48	4X
BAO_196	CCC 404 - NSSL 262154	tbr adg	48	4X
BAO_197	CCC 425	tbr adg	48	4X
BAO_198	CCC 299	phu	24	2X
BAO_199	CCC 698	phu	24	2X
BAO_200	COR C.11	tbr adg	48	4X
BAO_201	COR C.128	tbr tbr	48	4X
BAO_202	COR P.164	tbr adg	48	4X
BAO_203	COR P.166	tbr adg	48	4X
BAO_204	COR P.202	tbr adg	48	4X
BAO_205	COR P.204	tbr adg	48	4X
BAO_206	COR P.205B	tbr adg	48	4X
BAO_207	COR P.207	tbr adg	48	4X
BAO_208	COR P.242	tbr adg	48	4X
BAO_209	COR P.243	tbr adg	48	4X
BAO_210	COR P.246	tbr adg	48	4X
BAO_211	COR P.247	tbr adg	48	4X
BAO_212	COR P.257	tbr adg	48	4X
BAO_213	COR E.448	tbr adg	48	4X
BAO_214	CEEA 19	tbr adg	48	4X
BAO_215	BRU 741	tbr adg	48	4X
BAO_216	BRU 806	tbr adg	48	4X
BAO_217	CAR s.n.	tbr adg	48	4X
BAO_218	CAR 85	tbr adg	48	4X
BAO_219	CAR 350	tbr adg	48	4X
BAO_220	CAR 139	tbr adg	48	4X
BAO_221	EBS 1816	tbr adg	48	4X
BAO_222	WAC 156	tbr adg	48	4X
BAO_223	WAC 1426	tbr adg	48	4X
BAO_224	WAC 1468	tbr adg	48	4X
BAO_225	WAC 1495	tbr adg	48	4X
BAO_226	WAC 710	tbr adg	48	4X
BAO_227	WAC 719	tbr adg	48	4X
BAO_228	WAC 741	tbr adg	48	4X
BAO_229	WAC 764	tbr adg	48	4X
BAO_230	WAC 770	tbr adg	48	4X
BAO_231	WAC 775	tbr adg	48	4X
BAO_232	OCH 2452	tbr adg	48	4X
BAO_233	WAC 849	tbr adg	48	4X
BAO_234	WAC 5	tbr adg	48	4X
BAO_235	WAC 8	tbr adg	48	4X
BAO_236	WAC 168	tbr adg	48	4X
BAO_237	WAC 198	tbr adg	48	4X
BAO_238	WAC 206	tbr adg	48	4X
BAO_239	WAC 208	tbr adg	48	4X
BAO_240	WAC 210	tbr adg	48	4X
BAO_241	WAC 212	tbr adg	48	4X
BAO_242	WAC 215	tbr adg	48	4X
BAO_243	WAC 216	tbr adg	48	4X
BAO_244	WAC 217	tbr adg	48	4X
BAO_245	WAC 240	tbr adg	48	4X
BAO_246	WAC 242	tbr adg	48	4X
BAO_247	WAC 245	tbr adg	48	4X
BAO_248	WAC 246	tbr adg	48	4X
BAO_249	WAC 247	tbr adg	48	4X
BAO_250	WAC 248	tbr adg	48	4X
BAO_251	WAC 254	tbr adg	48	4X
BAO_252	WAC 256	tbr adg	48	4X
BAO_253	WAC 258	tbr adg	48	4X
BAO_254	WAC 262	tbr adg	48	4X
BAO_255	WAC 263	tbr adg	48	4X
BAO_256	WAC 272	tbr adg	48	4X
BAO_257	WAC 281	tbr adg	48	4X
BAO_258	WAC 282	tbr adg	48	4X
BAO_259	WAC 286	tbr adg	48	4X
BAO_260	WAC 294	tbr adg	48	4X
BAO_261	WAC 310	tbr adg	48	4X
BAO_262	WAC 313	tbr adg	48	4X
BAO_263	WAC 325	tbr adg	48	4X
BAO_264	WAC 336	tbr adg	48	4X
BAO_265	WAC 350	tbr adg	48	4X
BAO_266	WAC 356	tbr adg	48	4X
BAO_267	WAC 370	tbr adg	48	4X
BAO_268	WAC 506	tbr adg	48	4X
BAO_269	WAC 607	tbr adg	48	4X
BAO_270	WAC 688	tbr adg	48	4X
BAO_271	WAC 915	tbr adg	48	4X
BAO_272	OCH 1475	phu	24	2X
BAO_273	OCH 1412	phu	24	2X
BAO_274	UGN 5257	tbr adg	48	4X
BAO_275	UGN 5309	tbr adg	48	4X
BAO_276	UGN 5382	tbr adg	48	4X
BAO_277	UGN 5383	tbr adg	48	4X
BAO_278	UGN 5488	tbr adg	48	4X
BAO_279	UGN 5489	tbr adg	48	4X
BAO_280	UGN 5540	tbr adg	48	4X
BAO_281	UGN 3538	tbr adg	48	4X
BAO_282	HHR 4051	tbr adg	48	4X
BAO_283	CCC 1210	phu	24	2X
BAO_284	CCC 1217	phu	24	2X
BAO_285	CCC 1219	phu	24	2X
BAO_286	CCC 1229	phu	24	2X
BAO_287	CCC 1235	phu	24	2X
BAO_288	CCC 1236	phu	24	2X
BAO_289	OCH S-46	stn	24	2X
BAO_290	OCH S-100	tbr adg	48	4X
BAO_291	OCH S-103	tbr adg	48	4X
BAO_292	OCH SC-96	tbr adg	48	4X
BAO_293	OCH SC-97	tbr adg	48	4X
BAO_294	HHCH 4994	stn	24	2X
BAO_295	HOF 1552	tbr adg	48	4X
BAO_296	OKA 3872	tbr adg	48	4X
BAO_297	OKA 3888	tbr adg	48	4X
BAO_298	OKA 3938	tbr adg	48	4X
BAO_299	OKA 3997	tbr adg	48	4X
BAO_300	HOF 2010	tbr adg	48	4X
BAO_301	OKA 4296	tbr adg	48	4X
BAO_302	OKA 4311	tbr adg	48	4X
BAO_303	OKA 4890	tbr adg	48	4X
BAO_304	OKA 5415	tbr adg	48	4X
BAO_305	OKA 5552	tbr adg	48	4X
BAO_306	OKA 5603	tbr adg	48	4X
BAO_307	OKA 5655	tbr adg	48	4X
BAO_308	OKA 5686	tbr adg	48	4X
BAO_309	OKA 5730	tbr adg	48	4X
BAO_310	OKA 6298	tbr adg	48	4X
BAO_311	HHCH 4585A	tbr adg	48	4X
BAO_312	HHCH 4598	tbr adg	48	4X
BAO_313	AST 26	tbr adg	48	4X
BAO_314	AST 42	tbr adg	48	4X
BAO_315	CCC 5128	phu	24	2X
BAO_316	HVHL 6108	tbr adg	48	4X
BAO_317	OKA 7511	tbr adg	48	4X
BAO_318	OKA 7572	tbr adg	48	4X
BAO_319	HOHL 197	tbr adg	48	4X
BAO_320	HOHL 259	tbr adg	48	4X
BAO_321	OKA 7559	tbr adg	48	4X
BAO_322	OKA 7548	tbr adg	48	4X
BAO_323	OKA 7599	tbr adg	48	4X
BAO_324	OKA 7674	tbr adg	48	4X
BAO_325	KUL s.n.	tbr adg	48	4X
BAO_326	OKA 4312	tbr adg	48	4X
BAO_327	SCLp 5061	tbr adg	48	4X
BAO_328	CIP 391003	tbr	48	4X
BAO_329	CIP 391013	tbr	48	4X
BAO_330	CIP 391018	tbr	48	4X
BAO_331	CIP 391019	tbr	48	4X
BAO_332	CIP 391021	tbr	48	4X
BAO_333	CIP 391044	tbr	48	4X
BAO_334	CIP 391046	tbr	48	4X
BAO_335	CIP 391053	tbr	48	4X
BAO_336	CIP 391054	tbr	48	4X
BAO_337	CIP 391056	tbr	48	4X
BAO_338	CIP 391057	tbr	48	4X
BAO_339	CIP 391137	tbr	48	4X
BAO_340	CIP 391060	tbr	48	4X
BAO_341	CIP 391004	tbr	48	4X
BAO_342	CIP 391008	tbr	48	4X
BAO_343	CIP 391139	tbr	48	4X
BAO_344	CIP 391048	tbr	48	4X
BAO_345	CPS 4543	tbr tbr	48	4X
BAO_346	SVRPV 6327	tbr adg	48	4X
BAO_347	CIP 391007	tbr	48	4X
BAO_348	CIP 391049	tbr	48	4X
BAO_349	CON 888	tbr tbr	48	4X
BAO_350	CON 925	tbr tbr	48	4X
BAO_351	VIR 17648	phu	24	2X
BAO_352	SS 7223	tbr adg	48	4X
BAO_353	595454 x bulk (2012)	brc	24	2X
BAO002	PIRAMPO	stn	24	2X
BAO004	CHIAR CHOQUE PITU	cur	60	5X
BAO005	CON 931	tuberosum	48	4X
BAO006	S/N	cur	60	5X
BAO007	TARMELINA	tbr adg	48	4X
BAO008	CORAZON ROSADO	tbr adg	48	4X
BAO009	PAPA CHONCA	tbr adg	48	4X
BAO010	JANKO CHOQUE PITU	cur	60	5X
BAO011	IVP 101 - HAPLOID INDUCER		24	2X
BAO012	SVRPV 6321	tbr	48	4X
BAO013	KHUCHI AKITA		48	4X
BAO014	C89.315	tbr adg	48	4X
BAO015	LUCKY	juz	24	2X
BAO016	DTO-28	tbr	48	4X
BAO017	DTO-02	tbr	48	4X
BAO018	RUNTU HUAYRO	tbr adg	48	4X
BAO019	CHAUCHA AMARILLA	tbr adg	48	4X
BAO020	PAQOCHA O MURU URENA	tbr adg	48	4X
BAO021	C91.640	tbr	48	4X
BAO022	WACAPA NAGUIN	tbr adg	48	4X
BAO023	YANA	tbr adg	48	4X
BAO024	CRUZA 148	tbr	48	4X
BAO025	SANATANLALLA	tbr adg	48	4X
BAO026	OJO DE BUEY	tbr adg	48	4X
BAO027	C91.612	tbr	48	4X
BAO028	JANCKO AJAWIRI	ajh	48	4X
BAO029	HUACA COROTA	cur	60	5X
BAO030	8H1-3	tbr	48	4X
BAO031	QOYLLU	tbr adg	48	4X
BAO032	HUAGALINA	tbr adg	48	4X
BAO033	LARAM AJAWIRI	ajh	48	4X
BAO034	LARAM K'ANCHALI	juz	24	2X
BAO035	BADULAQUE	tbr adg	48	4X
BAO036	SA-450	tbr adg	48	4X
BAO037	CUCHIPA ISMAYNIN - SA-1356	tbr adg	48	4X
BAO038	MUCANA - COR C.60	MUCANA	48	4X
BAO039	NEGRA OJOSA	tbr adg	48	4X
BAO040	9H27-1	tbr	48	4X
BAO041	SVRPV 6329	tbr	48	4X
BAO042	SOLIMAN	tbr adg	48	4X
BAO043	LEONA - OCH 10229	tbr adg	48	4X
BAO044	GUINCHO NEGRA	tbr adg	48	4X
BAO045	YANA HUALASH	tbr adg	48	4X
BAO046	SULLU	tbr adg	48	4X
BAO047	LIK'I	juz	24	2X
BAO048	V-3	tbr	48	4X
BARBARA	BARBARA	tbr	48	4X
GS_2	US-W 4-MINN 20-20-34		48	4X
GS_22	US-W 3573-KATAHADIN		48	4X
GS_223	DM 1-3 516 R44		48	4X
GS_23	US-W 4519-MERRIMACK		48	4X
GS_29			48	4X
GS_395	1x 1-3 516		48	4X
GS_5	US-W 457-WHITE ROSE		48	4X
KBLV_56-01	HHCH 5058	blv	24	2X
KBLV_56-06	HHCH 5058	blv	24	2X
KBLV_56-25	HHCH 5058	blv	24	2X
KBLV_56-26	HHCH 5058	blv	24	2X
KBLV_56-27	HHCH 5058	blv	24	2X
KBLV_56-28	HHCH 5058	blv	24	2X
KBLV_56-29	HHCH 5058	blv	24	2X
KBLV_56-30	HHCH 5058	blv	24	2X
KBLV_56-31	HHCH 5058	blv	24	2X
KBLV_56-32	HHCH 5058	blv	24	2X
KBLV_56-33	HHCH 5058	blv	24	2X
KBLV_56-36	HHCH 5058	blv	24	2X
KBLV_56-37	HHCH 5058	blv	24	2X
KBLV_56-38	HHCH 5058	blv	24	2X
KBLV_56-39	HHCH 5058	blv	24	2X
KBLV_56-40	HHCH 5058	blv	24	2X
KBLV_56-41	HHCH 5058	blv	24	2X
KBLV_56-42	HHCH 5058	blv	24	2X
KBLV_56-43	HHCH 5058	blv	24	2X
KBLV_56-44	HHCH 5058	blv	24	2X
PI_131750	OSTBOTE	tbr	48	4X
PI_157202	AUSSIE (96)	tbr	48	4X
PI_182477	GLADSTONE	tbr	48	4X
PI_182550	ACKERSEGEN	tbr	48	4X
PI_182554	FLAVA	tbr	48	4X
PI_199102	VICTOR	tbr	48	4X
PI_199285	FRUHPERLE	tbr	48	4X
PI_200115	BELLE DE FONTENAY	tbr	48	4X
PI_200117	LIMOSA	tbr	48	4X
PI_201406	R1R4	tbr	48	4X
PI_201407	R2R3	tbr	48	4X
PI_201777	MARIUS	tbr	48	4X
PI_215618	R1R2R3R4	tbr	48	4X
PI_215620	R2R3R4	tbr	48	4X
PI_215621	R1R3R4	tbr	48	4X
PI_215623	R1R2R4 2070(69)	tbr	48	4X
PI_217560	URGENTA	tbr	48	4X
PI_223726	BEVELANDER	tbr	48	4X
PI_223730	MARITTA	tbr	48	4X
PI_237739	DORE	tbr	48	4X
PI_237741	ELLA	tbr	48	4X
PI_238084	FORTUNA	tbr	48	4X
PI_239413	DORITA	tbr	48	4X
PI_239567	SIEGLINDE	tbr	48	4X
PI_249611	AMBRA	tbr	48	4X
PI_256977	ELENITA	tbr	48	4X
PI_270542	SUSANNA	tbr	48	4X
PI_285264	ADVIRA	tbr	48	4X
PI_303146	R5	tbr	48	4X
PI_303149	R8	tbr	48	4X
PI_303150	Rmulti	tbr	48	4X
PI_310467	DESIREE	tbr	48	4X
PI_319198	MIRKA	tbr	48	4X
PI_319425	ATZIMBA	tbr	48	4X
PI_319426	BERTITA	tbr	48	4X
PI_319433	GRETA	tbr	48	4X
PI_319848	HOKKAI #45	tbr	48	4X
PI_321620	COSIMA	tbr	48	4X
PI_321621	FELDESLOHN	tbr	48	4X
PI_321622	FINA	tbr	48	4X
PI_326021	JUANITA	tbr	48	4X
PI_341778	ALPHA	tbr	48	4X
PI_344117	KENYA AKIBA	tbr	48	4X
PI_349761	ISKRA	tbr	48	4X
PI_349776	ISLA CAUCAHUA	tbr	48	4X
PI_349782	CHILOE ANCUD	tbr	48	4X
PI_351052	JAAKKO	tbr	48	4X
PI_362717	KUFRI JEEVAN	tbr	48	4X
PI_362729	KANDIDAT	tbr	48	4X
PI_362730	CARMIKAVSKIJ	tbr	48	4X
PI_362738	OGONEK	tbr	48	4X
PI_362741	TASTY	tbr	48	4X
PI_362742	TEMP	tbr	48	4X
PI_362744	VARMAS	tbr	48	4X
PI_372878	TALOVSKY 110	tbr	48	4X
PI_377745	MARIS PIPER	tbr	48	4X
PI_379596	CARIVINCA	tbr	48	4X
PI_379605	STOLOVIJ 19	tbr	48	4X
PI_407410	MULTA	tbr	48	4X
PI_407412	VORAN	tbr	48	4X
PI_407416	ARRAN PILOT	tbr	48	4X
PI_407417	BINTJE	tbr	48	4X
PI_407419	EERSTELING DUKE OF YORK	tbr	48	4X
PI_407420	KING EDWARD	tbr	48	4X
PI_407421	MAJESTIC	tbr	48	4X
PI_407425	UP TO DATE	tbr	48	4X
PI_423632	KAMERAZ	tbr	48	4X
PI_423647	CLIMAX	tbr	48	4X
PI_423648	SASKIA	tbr	48	4X
PI_423649	VOKAL	tbr	48	4X
PI_423661	EIGENHEIMER	tbr	48	4X
PI_423662	LIBERTAS	tbr	48	4X
PI_423669	VEKARO	tbr	48	4X
PI_423670	VIVAKS	tbr	48	4X
PI_451705	MARIS BARD	tbr	48	4X
PI_451706	CROFT	tbr	48	4X
PI_451707	PENTLAND DELL	tbr	48	4X
PI_451708	PENTLAND JAVELIN	tbr	48	4X
PI_451709	PENTLAND SQUIRE	tbr	48	4X
PI_462333	VITA	tbr	48	4X
PI_475775	CRAIGS SNOWWHITE	tbr	48	4X
PI_475776	PENTLAND ACE	tbr	48	4X
PI_475781	LOSHITSKY	tbr	48	4X
PI_491542	MONSERRATE	tbr	48	4X
PI_515921	GRANOLA	tbr	48	4X
PI_518592	PAPA AMARGA	tbr	48	4X
PI_527879	FELTWELL	tbr	48	4X
PI_527881	RODBROKIG	tbr	48	4X
PI_527882	ROFA	tbr	48	4X
PI_527893	IRIS	tbr	48	4X
PI_527897	DRAYTON	tbr	48	4X
PI_527906	PENTLAND CROWN	tbr	48	4X
PI_527922	JASMIN	tbr	48	4X
PI_527923	PERKOZ	tbr	48	4X
PI_527925	OTTAR	tbr	48	4X
PI_527926	TROLL	tbr	48	4X
PI_527927	RUTT	tbr	48	4X
PI_527928	SNOGG	tbr	48	4X
PI_527929	SUPER	tbr	48	4X
PI_527976	CLAVELLA	tbr	48	4X
PI_527977	LOW BAY	tbr	48	4X
PI_527978	LOMAN	tbr	48	4X
PI_527979	SANTO AMOR	tbr	48	4X
PI_537040	KINGSTON	tbr	48	4X
PI_537045	PENTLAND MARBLE	tbr	48	4X
PI_584993	IVP 48	tbr	48	4X
PI_587046	UKAMA	tbr	48	4X
PI_587049	MILA	tbr	48	4X
PI_587050	URAN	tbr	48	4X
PI_587051	CORINE	tbr	48	4X
PI_587052	OMEGA	tbr	48	4X
PI_587053	CFK-69-1	tbr	48	4X
PI_587054	ZAREWO	tbr	48	4X
PI_587065	ANETT	tbr	48	4X
PI_587066	BOLONA	tbr	48	4X
PI_587068	MARIA	tbr	48	4X
PI_587069	SANTA CATALINA	tbr	48	4X
PI_587072	KENYA BARAKA	tbr	48	4X
PI_587073	GABRIELA	tbr	48	4X
PI_587077	SPUNTA	tbr	48	4X
PI_587084	NEVSKY-3RD	tbr	48	4X
PI_595403	POLIOT	tbr	48	4X
PI_595405	SEDOV	tbr	48	4X
PI_595406	SYR-9	tbr	48	4X
PI_595415	CHASKA	tbr	48	4X
PI_595416	ISTRINSKY-1ST	tbr	48	4X
PI_595420	AURA	tbr	48	4X
PI_595424	MANDEL	tbr	48	4X
PI_595425	MARIJKE	tbr	48	4X
PI_595444	QOYLLU	tbr	48	4X
PI_595492	GUADACHO - SC 4425	tbr	48	4X
PI_597779	ANCILLA	tbr	48	4X
PI_597781	389326.2	tbr	48	4X
PI_597782	COLIBAN	tbr	48	4X
PI_599259	LUCKY	juz	24	2X
PI_599279	LARAM AJAWIRI	ajh	24	2X
PI_599280	JANCKO AJAWIRI	ajh	24	2X
PI_599282_S53	HUACA COROTA	cur	60	5X
PI_599282_S54	HUACA COROTA	cur	60	5X
PI_599286	LARAM K'ANCHALI	juz	24	2X
PI_604206	S/N	cur	60	5X
PI_604207	CHIAR CHOQUE PITU	cur	60	5X
PI_604208	JANKO CHOQUE PITU	cur	60	5X
PI_604211	82-222-1	tbr	48	4X
PI_607472	KHUCHI AKITA	tbr adg	48	4X
PI_607475	NICOLA	tbr	48	4X
PI_607480	JAMTLANDS VIT	tbr	48	4X
PI_607482	SORT FRA AUKRUST	tbr	48	4X
PI_607483	BJORNA	tbr	48	4X
PI_607494	AMARILLO	tbr	48	4X
PI_607495	CHAUCHA AMARILLA	tbr adg	48	4X
PI_607497	PAPA CHONCA	tbr	48	4X
PI_607498	RUNTU HUAYRO	tbr adg	48	4X
PI_611072	SA-2482	tbr adg	48	4X
PI_611074	TUMIRI	tbr adg	48	4X
PI_611078	PAPA CACHO	tbr	48	4X
PI_611088	TURN-OVER	tbr	48	4X
PI_611096	YARI BLANCO	ajz	24	2X
PI_611098	PHU 460	phu	24	2X
PI_611108	MICHOACAN	tbr	48	4X
PI_619135	YANA	tbr adg	48	4X
PI_619136	CRUZA 148	tbr	48	4X
PI_619139	OJO DE BUEY	tbr adg	48	4X
PI_619140	SANATANLALLA	tbr adg	48	4X
PI_619144	PIRAMPO	tbr adg	48	4X
PI_619145	TARMELINA	tbr adg	48	4X
PI_619146	PAQOCHA O MURU URENA	tbr adg	48	4X
PI_619148	CORAZON ROSADO	tbr adg	48	4X
PI_619149	DG-D4-21		48	4X
PI_619150	97A-28		24	2X
PI_619151	97A-77		48	4X
PI_619152	MEDUZA		48	4X
PI_619154	PUSH KINEC		24	2X
PI_619155	REZERV		48	4X
PI_619156	DOBRO		48	4X
PI_619157	TALOVSKIJ		24	2X
PI_619158	V-3		48	4X
PI_629019	SYLVIA (CPVPA)		48	4X
PI_629020	CYNTHIA		48	4X
PI_629023	MARINE		48	4X
PI_630949	97A-51		48	4X
PI_630951	A96517-02		48	4X
PI_630952	A97084-44		48	4X
PI_630953	EGA 9706-14		48	4X
PI_631416	DG-D8-330		48	4X
PI_631417	97A-64		48	4X
PI_631418	97A-68		48	4X
PI_631419	GARHUASH HUAYRO	tbr adg	48	4X
PI_633598	KARNA		48	4X
PI_633599	97A-63		48	4X
PI_633600	A9520-05		48	4X
PI_633603	PITO		60	5X
PI_633606	CHARLOTTE		48	4X
PI_634530	REICHE		48	4X
PI_634532	CANCHAN - INIA		48	4X
PI_634533	PERRICHOLI		48	4X
PI_634534	YUNGAY		48	4X
PI_634776	BORA VALLEY		48	4X
PI_634777	EARLY VALLEY		48	4X
PI_634778	GOGU VALLEY		48	4X
PI_634780	PURPLE VALLEY		48	4X
PI_634781	TAEBOK VALLEY		60	5X
PI_635116	BP1		48	4X
PI_639204	ALWARA		48	4X
PI_642184	SUYTU VILQUINA		48	4X
PI_642185	GAYNA	tbr adg	48	4X
PI_642186	YUGUIMA	tbr adg	48	4X
PI_642187	PACIENCIA	tbr adg	48	4X
PI_642188	POLLUNTA CHATA		48	4X
PI_642189	RUBI	tbr adg	48	4X
PI_642429	UNICA	tbr adg	48	4X
PI_642430	GUI VALLEY	tbr	48	4X
PI_642438	ALCCA IMILLA	tbr adg	48	4X
PI_642439	CANASTA	tbr adg	48	4X
PI_642440	GARHUASH SUITO	tbr adg	48	4X
PI_642441	HUICHIRI	tbr adg	48	4X
PI_642442	JANCKO PHINU	tbr adg	48	4X
PI_642443	HHCH 4900	tbr adg	48	4X
PI_642444	PUCA TROMBOS	tbr adg	48	4X
PI_642446	OKELLA QUEHUIL	tbr adg	48	4X
PI_653760	ROSE VALLEY	tbr	48	4X
PI_653830	HERM 18	tbr	48	4X
PI_654350	STICK VALLEY	tbr	48	4X
PI_657132	SANTA ANA	tbr	48	4X
PI_657133	MARIA HUANCA	tbr	48	4X
PI_657134	KINIGI	tbr	48	4X
PI_657135	MUZIRANZARA	tbr	48	4X
PI_657136	MURU	tbr	48	4X
PI_657137	UNALM GUISI	tbr	48	4X
PI_657138	MURUTA	tbr	48	4X
PI_657139	ENFULA	tbr	48	4X
PI_657140	VICTORIA (PE)	tbr	48	4X
PI_657141	DHEERA	tbr	48	4X
PI_657142	INIAP FRIPAPA 99	tbr	48	4X
PI_657143	BASADRE	tbr	48	4X
PI_657144	C97.007	tbr	48	4X
PI_657145	H96.316	tbr	48	4X
PI_657146	CIP 396286.7	tbr	48	4X
PI_657147	ALCA TARMA	tbr adg	48	4X
PI_657148	CHAPOSA	tbr	48	4X
PI_658588	ASTER	tbr	48	4X
PI_658589	URSUS	tbr	48	4X
PI_661981	ASUN	tbr	48	4X
PI_661982	BARBARA	tbr	48	4X
PI_661983	BZURA	tbr	48	4X
PI_661984	FINA DE CARBALLO	tbr	48	4X
PI_661985	GORBEA	tbr	48	4X
PI_661986	GOYA	tbr	48	4X
PI_661987	IKER	tbr	48	4X
PI_661988	NAGORE	tbr	48	4X
PI_661989	PIROLA	tbr	48	4X
PI_661990	PASTUSA SUPREMA	tbr	48	4X
PI_662322	PICASSO	tbr	48	4X
PI_662323	ROJA NARINO	tbr adg	48	4X
PI_662324	LLUNCHUYWAQACHI	tbr adg	48	4X
PI_662325	BLUE SHETLAND	tbr	48	4X
PI_664473	BISON (D)	tbr	48	4X
PI_664474	YANAMATA	tbr adg	48	4X
PI_664475	CHIQUILLA PITIQUINA	tbr adg	48	4X
PI_664476	AMBAR	tbr adg	48	4X
PI_664477	LEONA - OCH 7009	tbr adg	48	4X
PI_665406	OLALLA	tbr	48	4X
PI_665407	YEMA DE HUEVO	tbr adg	48	4X
PI_666142	MYATTS ASHLEAF	tbr	48	4X
PI_666963	SANTE	tbr	48	4X
PI_666964	SAIKAI 35	tbr	48	4X
PI_669829	HUAYCU	tbr adg	48	4X
PI_672073	IGOROTA - LBR1-5	tbr	48	4X
PI_673449	ERAMOSA	tbr	48	4X
PI_673450	ELMER'S BLUE	tbr	48	4X
PI245792	MORADA OJUDA	tbr	48	4X
PI245800	MUCANA - COR C.60	MUCANA	48	4X
PI407411	SATURNA	tbr	48	4X
PI423663	RECORD	tbr	48	4X
PI511845	SERRANA	tbr	48	4X
PI511856	CAPIRO	tbr	48	4X
PI527980	ARACY	tbr	48	4X
PI537035	STOBRAWA	tbr	48	4X
PI587048	ARMA	tbr	48	4X
PI587063	PRIEKULSKY RANNY	tbr	48	4X
PI587064	NEVSKII	tbr	48	4X
PI587067	TOLLOCAN	tbr	48	4X
PI595438	AZUL LUK'I	tbr	48	4X
PI595441	LIK'I	tbr	48	4X
PI607491	CUCHIPA ISMAYNIN - SA-1356	tbr	48	4X
PI607502	TACNA	tbr	48	4X
PI619137	SA-450	tbr	48	4X
PI619141	HUAGALINA	tbr adg	48	4X
PI619142	BADULAQUE	tbr	48	4X
PI633601	EDEN	tbr	48	4X
PI633602	SHERIFF	tbr	48	4X
PI633604	TEENA	tbr	48	4X
PI633605	TORRIDON	tbr	48	4X
PI634531	COSTANERA	tbr	48	4X
PI642181	YURACC CCOMPIS	tbr adg	48	4X
PI642182	YANA MACUCO	tbr adg	48	4X
PI642183	CHUNGUINA	tbr adg	48	4X
PI645563	CASA BLANCA	tbr adg	48	4X
PI653761	YANA HUALASH	tbr adg	48	4X
PI654354	SOLIMAN	tbr adg	48	4X
PI658587	GUINCHO NEGRA	tbr adg	48	4X
PI660357	SULLU	tbr adg	48	4X
PI660358	LEONA - OCH 10229	tbr adg	48	4X
PI660359	NEGRA OJOSA	tbr adg	48	4X
